# Supplementary material for: Genomic Characterization of Skin and Soft Tissue Streptococcus pyogenes Isolates from a Low-Income and a High-Income Setting
Source: mSphere. 2022 Dec 12;8(1):e00469-22. doi: 10.1128/msphere.00469-22 (PMC9942559; doi:10.1128/msphere.00469-22)
Supplement: TABLE S2 [file msphere.00469-22-s0002.xlsx]

## Sheet: Sheet1
ID	Other name	Collection	HIC/LIC	Country of origin	emm-type	ST	AMR genes	emm-pattern	emm-cluster	speA4	speA	speC	speG	speH	speI	speJ	speK	speL	speM	speQ	speR	ssa	speK/speM fusion	smeZ	sda1	sda2	sdn	spd1	spd3	spd4
20151534	SRR5858566	ABCs	HIC	USA	4	39	ermB, tetM, aph3-III, sat4A	E	E1	0	0	1	0	0	0	0	0	0	0	0	0	1	0	1	0	0	1	1	1	0
20151537	SRR5858565	ABCs	HIC	USA	28	52	-	E	E4	0	0	1	1	0	0	1	0	0	0	0	0	0	0	1	0	0	0	1	0	0
20151644	SRR5858633	ABCs	HIC	USA	1	28	-	A-C	A-C3	0	1	0	1	0	0	1	0	0	0	0	0	0	0	1	0	1	0	0	1	0
20151645	SRR5858632	ABCs	HIC	USA	1	28	-	A-C	A-C3	0	1	0	1	0	0	1	0	0	0	0	0	0	0	1	0	1	0	0	1	0
20151646	SRR5858639	ABCs	HIC	USA	28	52	ermT, tetM, ant6-Ia, aph3-III, sat4A	E	E4	0	0	1	1	0	0	1	0	0	0	0	0	0	0	1	0	0	0	1	0	0
20151647	SRR5858638	ABCs	HIC	USA	75	49	ermT, tetM, ant6-Ia, aph3-III, sat4A	E	E6	0	0	1	1	1	1	0	0	1	0	0	0	0	0	1	0	0	0	1	1	0
20151904	SRR5858637	ABCs	HIC	USA	1	28	-	A-C	A-C3	0	1	0	1	0	0	1	0	0	0	0	0	0	0	1	0	1	0	0	1	0
20151906	SRR5858636	ABCs	HIC	USA	3	15	-	A-C	A-C5	0	1	1	1	0	0	0	1	0	0	0	0	0	0	1	0	0	1	1	0	1
20152164	SRR5858277	ABCs	HIC	USA	3	15	ermTR, tetO	A-C	A-C5	0	1	1	1	0	0	0	1	0	0	0	0	0	0	1	0	0	1	1	1	1
20152165	SRR5858276	ABCs	HIC	USA	1	28	-	A-C	A-C3	0	1	0	1	0	0	1	0	0	0	0	0	0	0	1	0	1	0	0	1	0
20152167	SRR5858384	ABCs	HIC	USA	1	28	-	A-C	A-C3	0	1	0	1	0	0	1	0	0	0	0	0	0	0	1	0	1	0	0	1	0
20152178	SRR5858383	ABCs	HIC	USA	12	36	-	A-C	A-C4	0	0	0	1	1	1	0	0	0	0	0	0	0	0	1	0	1	0	0	0	0
20152179	SRR5858386	ABCs	HIC	USA	58	176	tetM, ant6-Ia, aph3-III, sat4A	E	E3	0	0	0	1	0	0	0	0	0	0	1	1	1	0	1	0	0	0	0	0	0
20152180	SRR5858385	ABCs	HIC	USA	4	39	-	E	E1	0	0	1	0	0	0	0	0	0	0	0	0	1	0	1	0	0	0	1	1	0
20152182	SRR5858388	ABCs	HIC	USA	12	36	ermT, tetM, ant6-Ia, aph3-III, sat4A	A-C	A-C4	0	0	0	1	1	1	0	0	0	0	0	0	0	0	1	0	1	0	0	0	0
20152184	SRR5858390	ABCs	HIC	USA	1	28	-	A-C	A-C3	0	1	0	1	0	0	1	0	0	0	0	0	0	0	1	0	1	0	0	1	0
20152225	SRR5858389	ABCs	HIC	USA	44	25	ermT, ermTR, tetM, ant6-Ia, aph3-III, sat4	E	E3	0	0	0	1	0	0	1	0	0	0	0	0	1	0	1	0	0	0	0	1	0
20152227	SRR5858382	ABCs	HIC	USA	12	36	-	A-C	A-C4	0	0	0	1	1	1	0	0	0	0	0	0	0	0	1	0	1	0	0	1	0
20152228	SRR5858381	ABCs	HIC	USA	1	28	tetM	A-C	A-C3	0	1	0	1	0	0	1	0	0	0	0	0	0	0	1	0	1	0	0	1	0
20152229	SRR5858254	ABCs	HIC	USA	1	28	tetM	A-C	A-C3	0	1	0	1	0	0	1	0	0	0	0	0	0	0	1	0	1	0	0	1	0
20152230	SRR5858255	ABCs	HIC	USA	89	101	-	E	E4	0	0	1	1	0	0	0	0	0	0	0	0	0	0	1	0	0	0	1	0	0
20152231	SRR5858256	ABCs	HIC	USA	89	101	-	E	E4	0	0	1	1	0	0	0	0	0	0	0	0	0	0	1	0	0	0	1	0	0
20152232	SRR5858257	ABCs	HIC	USA	1	28	ermT, tetM, ant6-Ia, aph3-III, sat4A	A-C	A-C3	0	1	0	1	0	0	1	0	0	0	0	0	0	0	1	0	1	0	0	0	1
20152233	SRR5858250	ABCs	HIC	USA	12	846	-	A-C	A-C4	0	0	0	1	1	1	0	0	0	0	0	0	0	0	1	0	1	0	0	0	0
20152234	SRR5858251	ABCs	HIC	USA	12	846	-	A-C	A-C4	0	0	0	1	1	1	0	0	0	0	0	0	0	0	1	0	1	0	0	0	0
20152235	SRR5858252	ABCs	HIC	USA	1	28	ermB, tetM	A-C	A-C3	0	1	0	1	0	0	1	0	0	0	0	0	0	0	1	0	1	0	0	1	0
20152236	SRR5858253	ABCs	HIC	USA	12	36	-	A-C	A-C4	0	0	1	1	1	1	0	0	0	0	0	0	0	0	1	0	1	0	1	0	0
20152237	SRR5858248	ABCs	HIC	USA	1	28	-	A-C	A-C3	0	1	0	1	0	0	1	0	0	0	0	0	0	0	1	0	1	0	0	1	0
20152238	SRR5858249	ABCs	HIC	USA	1	28	-	A-C	A-C3	0	1	0	1	0	0	1	0	0	0	0	0	0	0	1	0	1	0	0	0	1
20152280	SRR5858560	ABCs	HIC	USA	28	845	ermT, tetM, ant6-Ia, aph3-III, sat4A	E	E4	0	0	1	1	0	0	1	0	0	0	0	0	0	0	1	0	0	1	1	0	0
20152282	SRR5858559	ABCs	HIC	USA	28	52	ermT	E	E4	0	0	1	1	0	0	1	0	0	0	0	0	0	0	1	0	0	0	1	0	0
20152283	SRR5858558	ABCs	HIC	USA	89	101	-	E	E4	0	0	0	1	0	0	0	0	0	0	0	0	0	0	1	0	0	0	0	0	0
20152300	SRR5858556	ABCs	HIC	USA	76	50	-	E	E2	0	0	0	1	0	0	1	0	0	0	0	0	0	0	1	0	0	0	0	1	0
20152302	SRR5858564	ABCs	HIC	USA	28	52	-	E	E4	0	0	1	1	0	0	0	0	0	0	0	0	0	0	1	0	0	0	1	0	0
20152303	SRR5858563	ABCs	HIC	USA	92	82	-	E	E2	0	0	1	1	0	0	1	0	0	0	0	0	0	0	1	0	0	0	1	0	0
20152304	SRR5858562	ABCs	HIC	USA	12	36	-	A-C	A-C4	0	0	1	1	1	1	0	0	0	0	0	0	0	0	1	0	1	0	1	0	0
20152305	SRR5858561	ABCs	HIC	USA	2	55	tetM	E	E4	0	0	1	1	0	0	0	1	0	0	0	0	0	0	0	0	0	0	1	1	0
20152306	SRR5858610	ABCs	HIC	USA	1	28	-	A-C	A-C3	0	1	0	1	0	0	1	0	0	0	0	0	0	0	1	0	1	0	0	1	0
20152307	SRR5858609	ABCs	HIC	USA	83	853	parC-S6F	D	D4	0	0	0	1	0	0	0	0	1	1	0	0	0	0	1	0	0	0	0	0	0
20152309	SRR5858457	ABCs	HIC	USA	1	28	-	A-C	A-C3	0	1	0	1	0	0	1	0	0	0	0	0	0	0	1	0	1	0	0	1	0
20152310	SRR5858458	ABCs	HIC	USA	89	101	-	E	E4	0	0	0	1	0	0	0	0	0	0	0	0	0	0	1	0	0	0	0	0	0
20152311	SRR5858455	ABCs	HIC	USA	89	101	-	E	E4	0	0	1	1	0	0	0	0	0	0	0	0	0	0	1	0	0	0	1	0	0
20152509	SRR5858456	ABCs	HIC	USA	12	908	-	A-C	A-C4	0	0	0	1	1	1	0	0	0	0	0	0	0	0	1	0	1	0	0	0	0
20152512	SRR5858716	ABCs	HIC	USA	77	63	-	E	E4	0	1	0	0	0	0	0	0	0	0	1	1	0	0	1	0	1	0	0	1	0
20152513	SRR5858454	ABCs	HIC	USA	1	28	-	A-C	A-C3	0	1	0	1	0	0	1	0	0	0	0	0	0	0	1	0	1	0	0	1	0
20152515	SRR5858714	ABCs	HIC	USA	1	28	-	A-C	A-C3	0	1	0	1	0	0	1	0	0	0	0	0	0	0	1	0	1	0	0	1	0
20152516	SRR5858715	ABCs	HIC	USA	12	36	-	A-C	A-C4	0	0	1	1	1	1	0	0	0	0	0	0	0	0	1	0	1	0	1	0	0
20152517	SRR5858733	ABCs	HIC	USA	28	52	-	E	E4	0	0	1	1	0	0	1	0	0	0	0	0	0	0	1	0	0	0	1	0	0
20152518	SRR5858734	ABCs	HIC	USA	1	28	tetM, ant6-Ia, aph3-III, sat4A	A-C	A-C3	0	1	0	1	0	0	0	0	0	0	0	0	0	0	1	0	1	0	0	1	0
20152519	SRR5858339	ABCs	HIC	USA	118	848	ermB, tetM, aph3-III, sat4A	E	E3	0	0	1	1	0	0	0	0	0	0	0	0	0	0	1	0	0	0	1	0	0
20152520	SRR5858338	ABCs	HIC	USA	4	39	-	E	E1	0	0	1	0	0	0	0	0	0	0	0	0	1	0	1	0	0	0	1	1	0
20152521	SRR5858341	ABCs	HIC	USA	12	36	-	A-C	A-C4	0	0	1	1	1	1	0	0	0	0	0	0	0	0	1	0	1	0	1	0	0
20152522	SRR5858340	ABCs	HIC	USA	28	52	-	E	E4	0	0	1	1	0	0	1	0	0	0	0	0	0	0	1	0	0	0	1	0	0
20152523	SRR5858335	ABCs	HIC	USA	6	382	-	A-C	M6	1	1	0	1	1	1	0	0	0	0	0	0	0	0	1	1	0	0	0	1	0
20152524	SRR5858334	ABCs	HIC	USA	1	28	-	A-C	A-C3	0	1	0	1	0	0	1	0	0	0	0	0	0	0	1	0	1	0	0	1	0
20152525	SRR5858337	ABCs	HIC	USA	89	101	-	E	E4	0	0	1	1	0	0	0	0	0	0	0	0	0	0	1	0	0	0	1	1	0
20152526	SRR5858336	ABCs	HIC	USA	1	28	-	A-C	A-C3	0	1	0	1	0	0	1	0	0	0	0	0	0	0	1	0	1	0	0	1	0
20152610	SRR5858343	ABCs	HIC	USA	12	36	-	A-C	A-C4	0	0	1	1	1	1	0	0	0	0	0	0	0	0	1	0	1	0	1	0	0
20152612	SRR5858342	ABCs	HIC	USA	1	28	-	A-C	A-C3	0	1	0	1	0	0	1	0	0	0	0	0	0	0	1	0	0	0	0	0	1
20152730	SRR5858705	ABCs	HIC	USA	1	28	-	A-C	A-C3	0	1	0	1	0	0	1	0	0	0	0	0	0	0	1	0	1	0	0	1	0
20152732	SRR5858706	ABCs	HIC	USA	89	101	-	E	E4	0	0	1	1	0	0	0	0	0	0	0	0	0	0	1	0	0	0	1	0	0
20152735	SRR5858707	ABCs	HIC	USA	12	36	ermT	A-C	A-C4	0	0	1	1	1	1	0	0	0	0	0	0	0	0	1	0	1	0	1	0	0
20152736	SRR5858708	ABCs	HIC	USA	82	334	-	E	E3	0	0	1	1	1	1	0	0	0	0	0	0	0	0	1	0	0	0	1	0	0
20152737	SRR5858709	ABCs	HIC	USA	11	403	tetM, ant6-Ia, aph3-III, sat4A	E	E6	0	0	1	1	1	1	0	0	0	0	0	0	0	0	1	0	0	0	1	0	0
20152739	SRR5858710	ABCs	HIC	USA	59	864	-	D	E6	0	0	0	1	0	0	1	0	0	0	0	0	0	0	1	0	0	0	0	0	0
20152740	SRR5858711	ABCs	HIC	USA	92	82	-	E	E2	0	0	1	1	0	0	1	0	0	0	0	0	0	0	1	0	0	0	1	0	0
20152741	SRR5858712	ABCs	HIC	USA	59	864	-	D	E6	0	0	0	1	0	0	1	0	0	0	0	0	0	0	1	0	0	0	0	0	0
20152742	SRR5858703	ABCs	HIC	USA	1	28	-	A-C	A-C3	0	1	0	1	0	0	1	0	0	0	0	0	0	0	1	0	1	0	0	0	1
20152743	SRR5858704	ABCs	HIC	USA	1	28	-	A-C	A-C3	0	1	0	1	0	0	1	0	0	0	0	0	0	0	1	0	1	0	0	1	0
20152745	SRR5858554	ABCs	HIC	USA	6	382	-	A-C	M6	1	1	1	1	0	0	0	1	0	0	0	0	0	0	1	1	0	1	1	1	0
20152746	SRR5858553	ABCs	HIC	USA	59	864	ermB, ermTR, tetM	D	E6	0	0	0	1	0	0	1	0	0	0	0	0	0	0	1	0	0	0	0	0	0
20152747	SRR5858552	ABCs	HIC	USA	28	52	-	E	E4	0	0	1	1	0	0	1	0	0	0	0	0	0	0	1	0	0	0	1	0	0
20152748	SRR5858551	ABCs	HIC	USA	89	101	-	E	E4	0	0	0	1	0	0	0	0	0	0	0	0	0	0	1	0	0	1	0	0	0
20152749	SRR5858550	ABCs	HIC	USA	87	62	-	E	E3	0	0	0	1	0	0	1	0	0	0	1	1	1	0	1	0	0	1	0	1	0
20152750	SRR5858549	ABCs	HIC	USA	59	864	ermB, tetM	D	E6	0	0	0	1	0	0	1	0	0	0	0	0	0	0	1	0	0	0	0	0	0
20152751	SRR5858548	ABCs	HIC	USA	89	101	-	E	E4	0	0	1	1	0	0	0	0	0	0	0	0	0	0	1	0	0	0	1	0	0
20152752	SRR5858547	ABCs	HIC	USA	89	101	-	E	E4	0	0	1	1	0	0	0	0	0	0	0	0	0	0	1	0	0	0	1	0	0
20152753	SRR5858546	ABCs	HIC	USA	59	864	-	D	E6	0	0	0	1	0	0	1	0	0	0	0	0	0	0	1	0	0	0	0	0	0
20152754	SRR5858713	ABCs	HIC	USA	118	167	-	E	E3	0	0	1	1	0	0	0	0	0	0	0	0	0	0	1	0	0	0	1	0	0
20152755	SRR5858642	ABCs	HIC	USA	59	864	-	D	E6	0	0	0	1	0	0	1	0	0	0	0	0	0	0	1	0	0	0	0	0	0
20152756	SRR5858643	ABCs	HIC	USA	59	864	-	D	E6	0	0	0	1	0	0	1	0	0	0	0	0	0	0	1	0	0	0	0	0	0
20152757	SRR5858289	ABCs	HIC	USA	3	15	-	A-C	A-C5	0	1	1	1	0	0	0	1	0	0	0	0	0	0	1	0	0	1	1	0	1
20152758	SRR5858641	ABCs	HIC	USA	1	28	ermtTR, tetT	A-C	A-C3	0	1	0	1	0	0	1	0	0	0	0	0	0	0	1	0	1	0	0	1	0
20152759	SRR5858646	ABCs	HIC	USA	59	864	-	D	E6	0	0	0	1	0	0	1	0	0	0	0	0	0	0	1	0	0	0	0	0	0
20152760	SRR5858647	ABCs	HIC	USA	59	864	-	D	E6	0	0	0	1	0	0	1	0	0	0	0	0	0	0	1	0	0	0	0	0	0
20152761	SRR5858644	ABCs	HIC	USA	59	864	-	D	E6	0	0	0	1	0	0	1	0	0	0	0	0	0	0	1	0	0	0	0	0	0
20152762	SRR5858645	ABCs	HIC	USA	59	864	-	D	E6	0	0	0	1	0	0	1	0	0	0	0	0	0	0	1	0	0	0	0	0	0
20152763	SRR5858648	ABCs	HIC	USA	59	864	-	D	E6	0	0	0	1	0	0	1	0	0	0	0	0	0	0	1	0	0	0	0	0	0
20152764	SRR5858649	ABCs	HIC	USA	59	172	-	D	E6	0	0	1	1	0	0	1	0	0	0	0	0	0	0	1	0	0	0	1	0	0
20152765	SRR5858490	ABCs	HIC	USA	59	864	-	D	E6	0	0	0	1	0	0	1	0	0	0	0	0	0	0	1	0	0	0	0	0	0
20152766	SRR5858489	ABCs	HIC	USA	59	864	-	D	E6	0	0	0	1	0	0	1	0	0	0	0	0	0	0	1	0	0	0	0	0	0
20152767	SRR5858492	ABCs	HIC	USA	1	28	ermT	A-C	A-C3	0	1	0	1	0	0	1	0	0	0	0	0	0	0	1	0	1	0	0	1	0
20152787	SRR5858491	ABCs	HIC	USA	1	28	ermB, tetM, aph3-III, sat4A	A-C	A-C3	0	1	0	1	0	0	1	0	0	0	0	0	0	0	1	0	1	0	0	1	0
20152788	SRR5858494	ABCs	HIC	USA	1	28	-	A-C	A-C3	0	1	0	1	0	0	1	0	0	0	0	0	0	0	1	0	1	0	0	1	0
20152789	SRR5858493	ABCs	HIC	USA	4	39	-	E	E1	0	0	1	0	0	0	0	0	0	0	0	0	1	0	1	0	0	0	1	1	0
20152790	SRR5858496	ABCs	HIC	USA	75	150	ermT, tetM, ant6-Ia, aph3-III, sat4A	E	E6	0	0	1	1	0	0	0	0	1	1	0	0	0	0	1	0	0	1	1	1	0
20152791	SRR5858495	ABCs	HIC	USA	89	101	-	E	E4	0	0	1	1	0	0	0	0	0	0	0	0	0	0	1	0	0	0	1	0	0
20152792	SRR5858498	ABCs	HIC	USA	89	101	-	E	E4	0	0	0	1	0	0	0	0	0	0	0	0	0	0	1	0	0	0	0	0	0
20152793	SRR5858497	ABCs	HIC	USA	6	382	-	A-C	M6	1	1	1	1	0	0	0	1	0	0	0	0	0	0	1	1	0	0	1	1	0
20152794	SRR5858324	ABCs	HIC	USA	1	28	-	A-C	A-C3	0	1	0	1	0	0	1	0	0	0	0	0	0	0	1	0	1	0	0	1	0
20152795	SRR5858325	ABCs	HIC	USA	2	55	ermTR, tetO	E	E4	0	0	1	1	0	0	0	1	0	0	0	0	0	0	0	0	0	1	1	1	0
20152796	SRR5858326	ABCs	HIC	USA	89	101	-	E	E4	0	0	1	1	0	0	0	0	0	0	0	0	0	0	1	0	0	0	1	0	0
20152835	SRR5858327	ABCs	HIC	USA	89	101	-	E	E4	0	0	1	1	0	0	0	0	0	0	0	0	0	0	1	0	0	0	1	0	0
20152837	SRR5858328	ABCs	HIC	USA	1	28	-	A-C	A-C3	0	1	0	1	0	0	1	0	0	0	0	0	0	0	1	0	1	0	0	1	0
20152838	SRR5858329	ABCs	HIC	USA	94	89	-	E	E6	0	0	0	1	1	0	0	0	0	0	0	0	0	0	1	0	0	1	0	0	0
20152839	SRR5858330	ABCs	HIC	USA	81	837	ermTR, tetO	D	E6	0	0	0	1	1	0	0	0	1	1	0	0	0	0	0	0	0	0	0	0	0
20152971	SRR5858331	ABCs	HIC	USA	4	39	-	E	E1	0	0	1	0	0	0	0	0	0	0	0	0	1	0	1	0	0	1	1	1	0
20152972	SRR5858332	ABCs	HIC	USA	28	458	-	E	E4	0	0	1	1	0	0	1	0	0	0	0	0	0	0	1	0	0	0	1	0	0
20152973	SRR5858333	ABCs	HIC	USA	82	866	-	E	E3	0	0	0	1	1	1	0	0	0	0	0	0	0	0	1	0	0	0	0	0	0
20152974	SRR5858449	ABCs	HIC	USA	28	52	-	E	E4	0	0	1	1	0	0	1	0	0	0	0	0	0	0	1	0	0	0	1	0	0
20152975	SRR5858448	ABCs	HIC	USA	85	849	-	D	E6	0	0	0	1	1	1	1	0	0	0	0	0	0	0	1	0	0	0	0	0	0
20152976	SRR5858447	ABCs	HIC	USA	1	28	-	A-C	A-C3	0	1	0	1	0	0	1	0	0	0	0	0	0	0	1	0	1	0	0	1	0
20152977	SRR5858446	ABCs	HIC	USA	12	36	-	A-C	A-C4	0	0	1	1	1	1	0	0	0	0	0	0	0	0	1	0	1	0	1	0	0
20152978	SRR5858445	ABCs	HIC	USA	89	101	ermT, tetM	E	E4	0	0	1	1	0	0	0	0	0	0	0	0	0	0	1	0	0	0	1	0	0
20152979	SRR5858444	ABCs	HIC	USA	118	167	ermT, tetM, ant6-Ia, aph3-III, sat4A	E	E3	0	0	1	1	0	0	0	0	0	0	0	0	0	0	1	0	0	0	1	0	0
20152980	SRR5858443	ABCs	HIC	USA	1	28	-	A-C	A-C3	0	1	0	1	0	0	1	0	0	0	0	0	0	0	1	0	1	0	0	1	0
20152981	SRR5858442	ABCs	HIC	USA	28	850	-	E	E4	0	0	1	1	0	0	1	0	0	0	0	0	0	0	1	0	0	0	1	0	0
20152991	SRR5858441	ABCs	HIC	USA	11	403	-	E	E6	0	0	1	1	1	1	0	0	0	0	0	0	0	0	1	0	0	0	1	0	0
20152992	SRR5858440	ABCs	HIC	USA	81	837	-	D	E6	0	0	0	1	1	0	0	0	1	1	0	0	0	0	0	0	0	0	0	0	0
20152993	SRR5858479	ABCs	HIC	USA	1	28	-	A-C	A-C3	0	1	0	1	0	0	1	0	0	0	0	0	0	0	1	0	1	0	0	1	0
20152994	SRR5858412	ABCs	HIC	USA	12	36	-	A-C	A-C4	0	0	0	1	1	1	0	0	0	0	0	0	0	0	1	0	1	0	0	1	0
20153040	SRR5858593	ABCs	HIC	USA	12	36	-	A-C	A-C4	0	0	1	1	1	1	0	0	0	0	0	0	0	0	1	0	1	0	1	0	0
20153041	SRR5858594	ABCs	HIC	USA	1	28	-	A-C	A-C3	0	1	0	1	0	0	1	0	0	0	0	0	0	0	1	0	1	0	0	1	0
20153042	SRR5858599	ABCs	HIC	USA	89	101	ermT, tetM, ant6-Ia, aph3-III, sat4A	E	E4	0	0	1	1	0	0	0	0	0	0	0	0	0	0	1	0	0	0	1	0	0
20153043	SRR5858600	ABCs	HIC	USA	1	28	tetM, ant6-Ia, aph3-III, sat4A	A-C	A-C3	0	1	0	1	0	0	1	0	0	0	0	0	0	0	1	0	1	0	0	1	0
20153044	SRR5858597	ABCs	HIC	USA	1	28	ermT, tetM, ant6-Ia, aph3-III, sat4A	A-C	A-C3	0	1	0	1	0	0	1	0	0	0	0	0	0	0	1	0	1	0	0	0	1
20153045	SRR5858598	ABCs	HIC	USA	1	28	-	A-C	A-C3	0	1	0	1	0	0	1	0	0	0	0	0	0	0	1	0	1	0	0	1	0
20153046	SRR5858477	ABCs	HIC	USA	1	28	-	A-C	A-C3	0	1	0	1	0	0	0	0	0	0	0	0	0	0	1	0	1	0	0	1	0
20153047	SRR5858588	ABCs	HIC	USA	1	28	ermB, tetM, aph3-III, sat4A	A-C	A-C3	0	1	0	1	0	0	1	0	0	0	0	0	0	0	1	0	1	0	0	1	0
20153048	SRR5858738	ABCs	HIC	USA	118	167	-	E	E3	0	0	1	1	0	0	0	0	0	0	0	0	0	0	1	0	0	0	1	0	0
20153049	SRR5858737	ABCs	HIC	USA	12	36	-	A-C	A-C4	0	0	0	1	1	1	0	0	0	0	0	0	0	0	1	0	1	0	0	0	0
20153089	SRR5858740	ABCs	HIC	USA	75	49	-	E	E6	0	0	1	1	1	1	0	0	1	0	0	0	0	0	1	0	0	0	1	1	0
20153090	SRR5858739	ABCs	HIC	USA	1	28	-	A-C	A-C3	0	1	0	1	0	0	1	0	0	0	0	0	0	0	1	0	1	0	0	1	0
20153091	SRR5858742	ABCs	HIC	USA	1	28	parC-S6Y	A-C	A-C3	0	1	0	1	0	0	1	0	0	0	0	0	0	0	1	0	1	0	0	1	0
20153093	SRR5858741	ABCs	HIC	USA	1	28	ermT	A-C	A-C3	0	1	0	1	0	0	1	0	0	0	0	0	0	0	1	0	1	0	0	1	0
20153094	SRR5858245	ABCs	HIC	USA	1	28	-	A-C	A-C3	0	1	0	1	0	0	1	0	0	0	0	0	0	0	1	0	1	0	0	1	0
20153095	SRR5858244	ABCs	HIC	USA	1	28	ermB, tetM, aph3-III, sat4A	A-C	A-C3	0	1	0	1	0	0	1	0	0	0	0	0	0	0	1	0	0	0	0	1	0
20153096	SRR5858736	ABCs	HIC	USA	1	28	-	A-C	A-C3	0	1	0	1	0	0	1	0	0	0	0	0	0	0	1	0	1	0	0	1	0
20153097	SRR5858735	ABCs	HIC	USA	4	39	-	E	E1	0	0	1	0	0	0	0	0	0	0	0	0	1	0	1	0	0	1	1	1	0
20153098	SRR5858272	ABCs	HIC	USA	90	184	parC-S6A	E	E2	0	0	1	1	0	0	1	0	0	0	0	0	0	0	1	0	0	0	1	0	0
20153099	SRR5858273	ABCs	HIC	USA	89	101	-	E	E4	0	0	1	1	0	0	0	0	0	0	0	0	0	0	1	0	0	0	1	0	0
20153100	SRR5858274	ABCs	HIC	USA	28	52	ermT	E	E4	0	0	1	1	0	0	1	1	0	0	0	0	0	0	1	0	0	0	1	0	0
20153102	SRR5858275	ABCs	HIC	USA	89	407	-	E	E4	0	0	1	1	0	0	0	0	0	0	0	0	0	0	1	0	0	0	1	0	0
20153103	SRR5858268	ABCs	HIC	USA	12	36	tetM	A-C	A-C4	0	0	1	1	1	1	0	0	0	0	0	0	1	0	1	0	1	0	1	1	0
20153104	SRR5858269	ABCs	HIC	USA	28	52	-	E	E4	0	0	1	1	0	0	1	1	0	0	0	0	0	0	1	0	0	0	1	0	0
20153105	SRR5858270	ABCs	HIC	USA	12	36	-	A-C	A-C4	0	0	0	1	1	1	0	0	0	0	0	0	0	0	1	0	1	0	0	0	0
20153106	SRR5858271	ABCs	HIC	USA	12	36	-	A-C	A-C4	0	0	0	1	1	1	0	0	0	0	0	0	0	0	1	0	1	0	0	1	0
20153107	SRR5858264	ABCs	HIC	USA	118	167	-	E	E3	0	0	1	1	0	0	0	0	0	0	0	0	0	0	1	0	0	0	1	0	0
20153108	SRR5858265	ABCs	HIC	USA	28	52	ermB, tetM, aph3-III, sat4A	E	E4	0	0	0	1	0	0	1	0	0	0	0	0	0	0	1	0	0	1	0	0	0
20153109	SRR5858402	ABCs	HIC	USA	76	50	-	E	E2	0	0	0	1	1	1	0	0	0	0	0	0	0	0	1	0	0	0	0	1	0
20153110	SRR5858401	ABCs	HIC	USA	75	851	-	E	E6	0	0	1	1	1	1	0	0	1	0	0	0	0	0	1	0	0	0	1	1	0
20153111	SRR5858310	ABCs	HIC	USA	1	28	-	A-C	A-C3	0	1	0	1	0	0	1	0	0	0	0	0	0	0	1	0	1	0	0	1	0
20153112	SRR5858288	ABCs	HIC	USA	1	28	-	A-C	A-C3	0	1	0	1	0	0	1	0	0	0	0	0	0	0	1	0	1	0	0	1	0
20153143	SRR5858406	ABCs	HIC	USA	1	852	-	A-C	A-C3	0	1	0	1	0	0	1	0	0	0	0	0	0	0	1	0	0	0	0	0	1
20153145	SRR5858405	ABCs	HIC	USA	1	28	-	A-C	A-C3	0	1	0	1	0	0	1	0	0	0	0	0	0	0	1	0	1	0	0	1	0
20153146	SRR5858404	ABCs	HIC	USA	1	28	-	A-C	A-C3	0	1	0	1	0	0	1	0	0	0	0	0	0	0	1	0	1	0	0	1	0
20153147	SRR5858403	ABCs	HIC	USA	2	55	-	E	E4	0	0	1	1	0	0	0	1	0	0	0	0	0	0	0	0	0	0	1	1	0
20153148	SRR5858291	ABCs	HIC	USA	1	852	ermT	A-C	A-C3	0	1	0	1	0	0	1	0	0	0	0	0	0	0	1	0	0	0	0	0	1
20153149	SRR5858290	ABCs	HIC	USA	89	101	parC-D10N	E	E4	0	0	1	1	0	0	0	0	0	0	0	0	0	0	1	0	0	0	1	0	0
20153435	SRR5858531	ABCs	HIC	USA	89	101	-	E	E4	0	0	0	1	0	0	0	0	0	0	0	0	0	0	1	0	0	0	0	0	0
20153439	SRR5858532	ABCs	HIC	USA	1	28	-	A-C	A-C3	0	1	0	1	0	0	1	0	0	0	0	0	0	0	1	0	1	0	0	1	0
20153440	SRR5858529	ABCs	HIC	USA	1	28	-	A-C	A-C3	0	1	0	1	0	0	1	0	0	0	0	0	0	0	1	0	1	0	0	1	0
20153480	SRR5858530	ABCs	HIC	USA	1	28	ermB, tetM	A-C	A-C3	0	1	0	1	0	0	1	0	0	0	0	0	0	0	1	0	1	0	0	1	0
20153482	SRR5858527	ABCs	HIC	USA	1	28	-	A-C	A-C3	0	1	0	1	0	0	1	0	0	0	0	0	0	0	1	0	1	0	0	0	1
20153483	SRR5858528	ABCs	HIC	USA	4	39	-	E	E1	0	0	1	0	0	0	0	0	0	0	0	0	1	0	1	0	0	0	1	1	0
20153484	SRR5858525	ABCs	HIC	USA	89	101	-	E	E4	0	0	0	1	0	0	0	0	0	0	0	0	0	0	1	0	0	0	0	0	0
20153485	SRR5858526	ABCs	HIC	USA	28	52	-	E	E4	0	0	1	1	0	0	1	0	0	0	0	0	0	0	1	0	0	0	1	0	0
20153486	SRR5858533	ABCs	HIC	USA	1	28	tetM, ant6-Ia, aph3-III, sat4A	A-C	A-C3	0	1	0	1	0	0	0	0	0	0	0	0	0	0	1	0	1	0	0	1	0
20153487	SRR5858534	ABCs	HIC	USA	28	52	-	E	E4	0	0	1	1	0	0	1	0	0	0	0	0	0	0	1	0	0	1	1	0	0
20153531	SRR5858688	ABCs	HIC	USA	83	853	-	D	D4	0	0	0	1	0	0	0	0	0	0	0	0	0	0	1	0	0	0	0	0	0
20153532	SRR5858687	ABCs	HIC	USA	92	82	-	E	E2	0	0	1	1	0	0	1	0	0	0	0	0	0	0	1	0	0	0	1	0	0
20153533	SRR5858690	ABCs	HIC	USA	118	167	-	E	E3	0	0	1	1	0	0	0	0	0	0	0	0	0	0	1	0	0	0	1	0	0
20153534	SRR5858689	ABCs	HIC	USA	12	36	-	A-C	A-C4	0	0	0	1	1	1	0	0	0	0	0	0	0	0	1	0	1	0	0	0	0
20153535	SRR5858684	ABCs	HIC	USA	83	853	-	D	D4	0	0	0	1	0	0	0	0	1	1	0	0	0	0	1	0	0	0	0	0	0
20153536	SRR5858683	ABCs	HIC	USA	12	36	-	A-C	A-C4	0	0	1	1	1	1	0	0	0	0	0	0	0	0	1	0	1	0	1	0	0
20153537	SRR5858686	ABCs	HIC	USA	75	150	-	E	E6	0	0	0	1	0	0	0	1	1	1	0	0	0	0	1	0	0	0	0	1	0
20153538	SRR5858685	ABCs	HIC	USA	12	36	-	A-C	A-C4	0	0	1	1	1	1	0	0	0	0	0	0	0	0	1	0	1	0	1	0	0
20153539	SRR5858692	ABCs	HIC	USA	1	28	-	A-C	A-C3	0	1	0	1	0	0	1	0	0	0	0	0	0	0	1	0	1	0	0	1	0
20153540	SRR5858691	ABCs	HIC	USA	81	624	-	D	E6	0	0	0	1	1	1	0	0	0	0	0	0	0	0	0	0	1	0	0	1	0
20153541	SRR5858459	ABCs	HIC	USA	77	399	-	E	E4	0	0	0	1	0	0	0	0	0	0	0	0	0	0	0	0	0	0	0	0	0
20153542	SRR5858460	ABCs	HIC	USA	22	46	-	E	E4	0	0	0	1	0	0	0	1	0	0	0	0	1	0	1	0	0	1	0	0	0
20153552	SRR5858461	ABCs	HIC	USA	1	28	-	A-C	A-C3	0	1	0	1	0	0	1	0	0	0	0	0	0	0	1	0	1	0	0	1	0
20153553	SRR5858462	ABCs	HIC	USA	77	399	-	E	E4	0	0	0	1	0	0	0	0	0	0	0	0	0	0	0	0	0	0	0	0	0
20153554	SRR5858463	ABCs	HIC	USA	1	28	-	A-C	A-C3	0	1	0	1	0	0	1	0	0	0	0	0	0	0	1	0	1	0	0	1	0
20153556	SRR5858464	ABCs	HIC	USA	1	28	-	A-C	A-C3	0	1	0	1	0	0	1	0	0	0	0	0	0	0	1	0	1	0	0	1	0
20153557	SRR5858465	ABCs	HIC	USA	12	36	tetO	A-C	A-C4	0	0	0	1	1	1	0	0	0	0	0	0	0	0	1	0	0	0	0	1	0
20153559	SRR5858466	ABCs	HIC	USA	28	458	-	E	E4	0	0	1	1	0	0	1	1	0	0	0	0	0	0	1	0	0	0	1	0	0
20153560	SRR5858451	ABCs	HIC	USA	1	28	-	A-C	A-C3	0	1	0	1	0	0	1	0	0	0	0	0	0	0	1	0	1	0	0	1	0
20153561	SRR5858452	ABCs	HIC	USA	1	28	-	A-C	A-C3	0	1	0	1	0	0	1	0	0	0	0	0	0	0	1	0	1	0	0	0	1
20153562	SRR5858608	ABCs	HIC	USA	22	46	-	E	E4	0	1	0	1	0	0	0	0	0	0	0	0	1	0	1	0	0	1	0	0	0
20153571	SRR5858607	ABCs	HIC	USA	1	28	-	A-C	A-C3	0	1	0	1	0	0	1	0	0	0	0	0	0	0	1	0	1	0	0	1	0
20153572	SRR5858606	ABCs	HIC	USA	11	403	-	E	E6	0	0	1	1	1	1	0	0	0	0	0	0	0	0	1	0	0	0	1	0	0
20153573	SRR5858605	ABCs	HIC	USA	59	864	-	D	E6	0	0	0	1	0	0	1	0	0	0	0	0	0	0	1	0	0	0	0	0	0
20153574	SRR5858604	ABCs	HIC	USA	59	864	-	D	E6	0	0	0	1	0	0	1	0	0	0	0	0	0	0	1	0	0	0	0	0	0
20153575	SRR5858603	ABCs	HIC	USA	89	101	-	E	E4	0	0	1	1	0	0	0	0	0	0	0	0	0	0	1	0	0	0	1	0	0
20153576	SRR5858602	ABCs	HIC	USA	89	101	-	E	E4	0	0	1	1	0	0	0	0	0	0	0	0	0	0	1	0	0	0	1	0	0
20153577	SRR5858601	ABCs	HIC	USA	59	864	ermT, tetM, ant6-Ia, aph3-III, sat4A	D	E6	0	0	0	1	0	0	1	0	0	0	0	0	0	0	1	0	0	0	0	0	0
20153578	SRR5858612	ABCs	HIC	USA	89	101	-	E	E4	0	0	1	1	0	0	0	0	0	0	0	0	0	0	1	0	0	0	1	0	0
20153579	SRR5858611	ABCs	HIC	USA	1	28	-	A-C	A-C3	0	1	0	1	0	0	1	0	0	0	0	0	0	0	1	0	1	0	0	1	0
20153580	SRR5858472	ABCs	HIC	USA	1	28	-	A-C	A-C3	0	1	0	1	0	0	1	0	0	0	0	0	0	0	1	0	1	0	0	1	0
20153581	SRR5858471	ABCs	HIC	USA	12	36	-	A-C	A-C4	0	0	1	1	1	1	0	0	0	0	0	0	0	0	1	0	1	0	1	0	0
20153582	SRR5858470	ABCs	HIC	USA	82	334	-	E	E3	0	0	1	1	1	1	0	0	0	0	0	0	0	0	1	0	0	0	1	0	0
20153583	SRR5858469	ABCs	HIC	USA	2	55	-	E	E4	0	0	1	1	0	0	0	0	0	0	0	0	0	0	0	0	1	0	1	1	0
20153597	SRR5858476	ABCs	HIC	USA	3	15	ermB, tetM	A-C	A-C5	0	1	0	1	0	0	0	1	0	0	0	0	1	0	1	0	0	1	0	0	1
20153598	SRR5858475	ABCs	HIC	USA	12	36	-	A-C	A-C4	0	0	1	1	1	1	0	0	0	0	0	0	0	0	1	0	1	0	1	0	0
20153599	SRR5858474	ABCs	HIC	USA	82	334	-	E	E3	0	0	1	1	1	1	0	0	0	0	0	0	0	0	1	0	0	0	1	0	0
20153601	SRR5858473	ABCs	HIC	USA	1	858	-	A-C	A-C3	0	1	0	1	0	0	0	0	0	0	0	0	0	0	1	0	1	0	0	0	1
20153602	SRR5858468	ABCs	HIC	USA	12	36	-	A-C	A-C4	0	0	1	1	1	1	0	0	0	0	0	0	0	0	1	0	1	0	1	0	0
20153603	SRR5858467	ABCs	HIC	USA	82	334	-	E	E3	0	0	1	1	1	1	0	0	0	0	0	0	0	0	1	0	0	0	1	0	0
20153604	SRR5858350	ABCs	HIC	USA	89	101	-	E	E4	0	0	1	1	0	0	0	0	0	0	0	0	0	0	1	0	0	0	1	0	0
20153605	SRR5858351	ABCs	HIC	USA	87	62	-	E	E3	0	0	0	1	0	0	1	0	0	0	1	1	1	0	1	0	0	1	0	1	0
20153606	SRR5858352	ABCs	HIC	USA	12	36	-	A-C	A-C4	0	0	1	1	1	1	0	0	0	0	0	0	0	0	1	0	1	0	1	0	0
20153607	SRR5858353	ABCs	HIC	USA	12	36	-	A-C	A-C4	0	0	0	1	1	1	0	0	0	0	0	0	0	0	1	0	1	0	0	0	0
20153608	SRR5858346	ABCs	HIC	USA	82	334	-	E	E3	0	0	1	1	1	1	0	0	0	0	0	0	0	0	1	0	0	0	1	0	0
20153609	SRR5858347	ABCs	HIC	USA	12	36	ermT, tetM, ant6-Ia, aph3-III, sat4A	A-C	A-C4	0	0	1	1	1	1	0	0	0	0	0	0	0	0	1	0	1	0	1	0	0
20153610	SRR5858348	ABCs	HIC	USA	1	28	ermTR, tetO	A-C	A-C3	0	1	0	1	0	0	1	0	0	0	0	0	0	0	1	0	1	0	0	1	0
20153611	SRR5858349	ABCs	HIC	USA	1	28	ermT, tetM	A-C	A-C3	0	1	0	1	0	0	1	0	0	0	0	0	0	0	1	0	1	0	0	1	0
20153612	SRR5858344	ABCs	HIC	USA	1	28	-	A-C	A-C3	0	1	0	1	0	0	1	0	0	0	0	0	0	0	1	0	1	0	0	1	0
20153613	SRR5858345	ABCs	HIC	USA	118	854	-	E	E3	0	0	1	1	0	0	0	0	0	0	0	0	0	0	1	0	0	0	1	0	0
20153614	SRR5858436	ABCs	HIC	USA	28	458	ermTR, tetO	E	E4	0	0	1	1	0	0	1	0	0	0	0	0	0	0	1	0	0	0	1	0	0
20153615	SRR5858433	ABCs	HIC	USA	1	785	ermTR, tetO	A-C	A-C3	0	1	0	1	0	0	1	0	0	0	0	0	0	0	1	0	1	0	0	1	0
20153616	SRR5858267	ABCs	HIC	USA	28	52	-	E	E4	0	0	1	1	0	0	1	0	0	0	0	0	0	0	1	0	0	0	1	0	0
20153617	SRR5858266	ABCs	HIC	USA	12	36	-	A-C	A-C4	0	0	1	1	1	1	0	0	0	0	0	0	0	0	1	0	1	0	1	0	0
20153618	SRR5858261	ABCs	HIC	USA	82	334	parC-S6A	E	E3	0	0	1	1	1	1	0	0	0	0	0	0	0	0	1	0	0	0	1	0	0
20153619	SRR5858260	ABCs	HIC	USA	12	36	-	A-C	A-C4	0	0	0	1	1	1	0	0	0	0	0	0	0	0	1	0	0	0	0	1	0
20153620	SRR5858263	ABCs	HIC	USA	1	28	-	A-C	A-C3	0	1	0	1	0	0	1	0	0	0	0	0	0	0	1	0	1	0	0	0	1
20153621	SRR5858262	ABCs	HIC	USA	92	82	-	E	E2	0	0	1	1	0	0	1	0	0	0	0	0	0	0	1	0	0	0	1	0	0
20153622	SRR5858453	ABCs	HIC	USA	1	28	-	A-C	A-C3	0	1	0	1	0	0	1	0	0	0	0	0	0	0	1	0	1	0	0	1	0
20153862	SRR5858450	ABCs	HIC	USA	11	403	-	E	E6	0	0	1	1	0	0	0	0	0	0	0	0	1	0	1	0	0	0	1	0	0
20153863	SRR5858619	ABCs	HIC	USA	11	907	tetO	E	E6	0	0	0	1	1	0	0	1	0	0	0	0	0	0	1	0	0	0	0	0	0
20153864	SRR5858620	ABCs	HIC	USA	1	28	-	A-C	A-C3	0	1	0	1	0	0	1	0	0	0	0	0	0	0	1	0	1	0	0	1	0
20153865	SRR5858617	ABCs	HIC	USA	1	28	-	A-C	A-C3	0	1	0	1	0	0	1	0	0	0	0	0	0	0	1	0	1	0	0	1	0
20154005	SRR5858618	ABCs	HIC	USA	73	331	-	E	E4	0	0	0	1	1	1	0	0	0	0	0	0	0	0	1	0	0	1	0	0	0
20154006	SRR5858615	ABCs	HIC	USA	82	334	-	E	E3	0	0	1	1	1	1	0	0	0	0	0	0	0	0	1	0	0	0	1	0	0
20154009	SRR5858616	ABCs	HIC	USA	1	28	-	A-C	A-C3	0	1	0	1	0	0	1	0	0	0	0	0	0	0	1	0	1	0	0	1	0
20154010	SRR5858613	ABCs	HIC	USA	113	148	-	E	E3	0	0	0	1	0	0	0	0	0	0	0	0	0	0	1	0	0	0	0	0	0
20154011	SRR5858614	ABCs	HIC	USA	58	176	tetM	E	E3	0	0	1	1	1	0	0	0	0	0	1	1	0	0	1	0	0	0	1	0	0
20154012	SRR5858621	ABCs	HIC	USA	1	28	-	A-C	A-C3	0	1	0	1	0	0	1	0	0	0	0	0	0	0	1	0	1	0	0	1	0
20154013	SRR5858622	ABCs	HIC	USA	82	334	-	E	E3	0	0	1	1	1	1	0	0	0	0	0	0	0	0	1	0	0	0	1	0	0
20154014	SRR5858524	ABCs	HIC	USA	92	82	-	E	E2	0	0	1	1	0	0	1	0	0	0	0	0	0	0	1	0	0	0	1	0	0
20154015	SRR5858523	ABCs	HIC	USA	2	55	-	E	E4	0	0	1	1	0	0	0	1	0	0	0	0	0	0	0	0	0	0	1	1	0
20154016	SRR5858522	ABCs	HIC	USA	89	101	-	E	E4	0	0	1	1	0	0	0	0	0	0	0	0	0	0	1	0	0	0	1	0	0
20154017	SRR5858521	ABCs	HIC	USA	89	101	-	E	E4	0	0	1	1	0	0	0	0	0	0	0	0	0	0	1	0	0	0	1	0	0
20154018	SRR5858520	ABCs	HIC	USA	89	101	-	E	E4	0	0	1	1	0	0	0	0	0	0	0	0	0	0	1	0	0	0	1	0	0
20154019	SRR5858519	ABCs	HIC	USA	82	334	ermT	E	E3	0	0	1	1	1	1	0	0	0	0	0	0	0	0	1	0	0	0	1	0	0
20154020	SRR5858518	ABCs	HIC	USA	89	101	-	E	E4	0	0	1	1	0	0	0	0	0	0	0	0	0	0	1	0	0	1	1	0	0
20154021	SRR5858517	ABCs	HIC	USA	81	624	gyrA-Y5C	D	E6	0	0	0	1	1	0	0	0	0	0	0	0	0	0	0	0	0	0	0	1	0
20154022	SRR5858516	ABCs	HIC	USA	82	334	-	E	E3	0	0	1	1	1	1	0	0	0	0	0	0	0	0	1	0	0	0	1	0	0
20154023	SRR5858515	ABCs	HIC	USA	82	334	-	E	E3	0	0	1	1	1	1	0	0	0	0	0	0	0	0	1	0	0	0	1	0	0
20154024	SRR5858391	ABCs	HIC	USA	28	52	-	E	E4	0	0	1	1	0	0	1	0	0	0	0	0	0	0	1	0	0	0	1	0	0
20154025	SRR5858392	ABCs	HIC	USA	11	403	-	E	E6	0	0	1	1	1	1	0	0	0	0	0	0	0	0	1	0	0	0	1	1	0
20154026	SRR5858393	ABCs	HIC	USA	89	101	-	E	E4	0	0	1	1	0	0	0	0	0	0	0	0	0	0	1	0	0	0	1	0	0
20154028	SRR5858394	ABCs	HIC	USA	60	53	-	E	E1	0	0	0	0	0	0	0	0	0	0	1	1	0	0	0	0	0	1	0	0	0
20154029	SRR5858395	ABCs	HIC	USA	82	334	-	E	E3	0	0	1	1	1	1	0	0	0	0	0	0	0	0	1	0	0	0	1	0	0
20154030	SRR5858396	ABCs	HIC	USA	76	50	mef, msrD	E	E2	0	0	0	1	0	0	1	0	0	0	0	0	0	0	1	0	0	0	0	1	0
20154031	SRR5858397	ABCs	HIC	USA	12	36	-	A-C	A-C4	0	0	1	1	1	1	0	0	0	0	0	0	0	0	1	0	1	0	1	0	0
20154032	SRR5858398	ABCs	HIC	USA	82	334	-	E	E3	0	0	1	1	1	1	0	0	0	0	0	0	0	0	1	0	0	0	1	0	0
20154033	SRR5858399	ABCs	HIC	USA	1	28	-	A-C	A-C3	0	1	0	1	0	0	1	0	0	0	0	0	0	0	1	0	1	0	0	1	0
20154034	SRR5858400	ABCs	HIC	USA	1	28	-	A-C	A-C3	0	1	0	1	0	0	1	0	0	0	0	0	0	0	1	0	1	0	0	1	0
20154035	SRR5858317	ABCs	HIC	USA	12	36	-	A-C	A-C4	0	0	1	1	1	1	0	0	0	0	0	0	0	0	1	0	1	0	1	0	0
20154036	SRR5858316	ABCs	HIC	USA	92	82	-	E	E2	0	0	1	1	0	0	1	0	0	0	0	0	0	0	1	0	0	0	1	0	0
20154037	SRR5858319	ABCs	HIC	USA	82	334	-	E	E3	0	0	1	1	1	1	0	0	0	0	0	0	0	0	1	0	0	0	1	0	0
20154038	SRR5858318	ABCs	HIC	USA	92	82	ermT	E	E2	0	0	1	1	0	0	1	0	0	0	0	0	0	0	1	0	0	0	1	0	0
20154039	SRR5858321	ABCs	HIC	USA	82	334	-	E	E3	0	0	1	1	1	1	0	0	0	0	0	0	0	0	1	0	0	0	1	0	0
20154040	SRR5858320	ABCs	HIC	USA	82	334	-	E	E3	0	0	1	1	1	1	0	0	0	0	0	0	0	0	1	0	0	0	1	0	0
20154041	SRR5858323	ABCs	HIC	USA	82	334	-	E	E3	0	0	1	1	1	1	0	0	0	0	0	0	0	0	1	0	0	0	1	0	0
20154042	SRR5858322	ABCs	HIC	USA	108	14	-	D	D4	0	0	0	1	0	0	1	0	1	1	0	0	1	0	1	0	0	0	0	1	0
20154043	SRR5858315	ABCs	HIC	USA	83	5	-	D	D4	0	0	0	1	0	0	0	1	0	0	0	0	0	0	1	0	0	0	0	0	0
20154044	SRR5858314	ABCs	HIC	USA	4	39	-	E	E1	0	0	1	0	0	0	0	0	0	0	0	0	1	0	1	0	0	1	1	1	0
20154045	SRR5858677	ABCs	HIC	USA	77	63	-	E	E4	0	0	0	0	0	0	0	0	1	1	1	1	0	0	1	0	0	0	0	1	0
20154046	SRR5858678	ABCs	HIC	USA	18	535	parC-S6F	A-C	M18	1	1	0	1	0	0	0	1	0	0	1	1	0	0	1	0	0	0	0	0	0
20154047	SRR5858675	ABCs	HIC	USA	49	433	-	E	E3	0	0	0	1	1	1	0	0	0	0	0	0	0	0	0	0	0	0	0	0	0
20154048	SRR5858676	ABCs	HIC	USA	49	433	-	E	E3	0	0	0	1	1	1	0	0	0	0	0	0	0	0	0	0	0	0	0	0	0
20154049	SRR5858681	ABCs	HIC	USA	12	36	-	A-C	A-C4	0	0	1	1	1	1	0	0	0	0	0	0	0	0	1	0	1	0	1	0	0
20154050	SRR5858682	ABCs	HIC	USA	82	334	-	E	E3	0	0	1	1	1	1	0	0	0	0	0	0	0	0	1	0	0	0	1	0	0
20154051	SRR5858679	ABCs	HIC	USA	82	36	-	E	E3	0	1	1	1	1	1	0	0	0	0	0	0	0	0	1	0	1	1	1	0	0
20154052	SRR5858680	ABCs	HIC	USA	1	28	ermT, tetM, ant6-Ia, aph3-III, sat4A	A-C	A-C3	0	1	0	1	0	0	1	0	0	0	0	0	0	0	1	0	0	0	0	1	0
20154053	SRR5858673	ABCs	HIC	USA	92	82	ermTR	E	E2	0	0	1	1	0	0	1	0	0	0	0	0	0	0	1	0	0	0	1	0	0
20154054	SRR5858674	ABCs	HIC	USA	92	82	-	E	E2	0	0	1	1	0	0	1	0	0	0	0	0	0	0	1	0	0	0	1	0	0
20154055	SRR5858478	ABCs	HIC	USA	92	855	-	E	E2	0	0	1	1	0	0	1	0	0	0	0	0	0	0	1	0	0	0	1	0	0
20154127	SRR5858587	ABCs	HIC	USA	1	28	-	A-C	A-C3	0	1	0	1	0	0	1	0	0	0	0	0	0	0	1	0	1	0	0	1	0
20154128	SRR5858586	ABCs	HIC	USA	1	28	-	A-C	A-C3	0	1	0	1	0	0	1	0	0	0	0	0	0	0	1	0	1	0	0	1	0
20154129	SRR5858585	ABCs	HIC	USA	12	36	-	A-C	A-C4	0	0	1	1	1	1	0	0	0	0	0	0	0	0	1	0	1	0	1	0	0
20154130	SRR5858592	ABCs	HIC	USA	12	36	-	A-C	A-C4	0	0	1	1	1	1	0	0	0	0	0	0	0	0	1	0	1	0	1	0	0
20154131	SRR5858591	ABCs	HIC	USA	2	55	-	E	E4	0	0	1	1	0	0	0	1	0	0	0	0	0	0	0	0	0	0	1	1	0
20154132	SRR5858590	ABCs	HIC	USA	12	36	-	A-C	A-C4	0	0	0	1	1	1	0	0	0	0	0	0	0	0	1	0	1	0	0	0	0
20154133	SRR5858589	ABCs	HIC	USA	3	15	ermB, tetM	A-C	A-C5	0	0	0	1	0	0	0	1	0	0	0	0	1	0	1	0	0	1	0	0	1
20154134	SRR5858596	ABCs	HIC	USA	1	28	-	A-C	A-C3	0	1	0	1	0	0	1	0	0	0	0	0	0	0	1	0	1	0	0	1	0
20154135	SRR5858595	ABCs	HIC	USA	4	39	ermT, tetM, ant6-Ia, aph3-III, sat4A	E	E1	0	0	1	0	0	0	0	0	0	0	0	0	1	0	1	0	0	1	1	1	0
20154136	SRR5858438	ABCs	HIC	USA	89	101	-	E	E4	0	0	0	1	0	0	0	0	0	0	0	0	0	0	1	0	0	0	0	0	0
20154137	SRR5858439	ABCs	HIC	USA	12	36	-	A-C	A-C4	0	0	1	1	1	1	0	0	0	0	0	0	0	0	1	0	1	0	1	0	0
20154138	SRR5858650	ABCs	HIC	USA	4	39	-	E	E1	0	1	1	0	0	0	0	0	0	0	0	0	1	0	1	0	0	0	1	1	0
20154140	SRR5858651	ABCs	HIC	USA	12	36	-	A-C	A-C4	0	0	0	1	1	1	0	0	0	0	0	0	0	0	1	0	1	0	0	0	0
20154141	SRR5858434	ABCs	HIC	USA	89	101	-	E	E4	0	0	0	1	0	0	0	0	0	0	0	0	0	0	1	0	0	0	0	0	0
20154142	SRR5858435	ABCs	HIC	USA	118	167	-	E	E3	0	0	1	1	0	0	0	0	0	0	0	0	0	0	1	0	0	0	1	0	0
20154143	SRR5858640	ABCs	HIC	USA	6	382	-	A-C	M6	1	1	1	1	0	0	0	0	0	0	0	0	0	0	1	0	0	0	1	1	0
20154144	SRR5858437	ABCs	HIC	USA	41	579	-	D	D4	0	0	1	1	0	0	0	0	1	1	0	0	0	0	1	0	0	0	1	1	0
20154145	SRR5858658	ABCs	HIC	USA	1	28	-	A-C	A-C3	0	1	0	1	0	0	1	0	0	0	0	0	0	0	1	0	1	0	0	0	1
20154146	SRR5858664	ABCs	HIC	USA	28	52	ermTR	E	E4	0	0	1	1	0	0	1	0	0	0	0	0	0	0	1	0	0	0	1	0	0
20154147	SRR5858626	ABCs	HIC	USA	28	52	-	E	E4	0	0	1	1	0	0	1	0	0	0	0	0	0	0	1	0	0	0	1	0	0
20154148	SRR5858627	ABCs	HIC	USA	12	36	-	A-C	A-C4	0	0	1	1	1	1	0	0	0	0	0	0	0	0	1	0	1	0	1	0	0
20154149	SRR5858624	ABCs	HIC	USA	2	55	-	E	E4	0	0	1	1	0	0	0	1	0	0	0	0	0	0	0	0	0	0	1	1	0
20154150	SRR5858625	ABCs	HIC	USA	2	55	-	E	E4	0	0	1	1	0	0	0	1	0	0	0	0	0	0	0	0	0	0	1	1	0
20154151	SRR5858630	ABCs	HIC	USA	77	63	-	E	E4	0	0	0	0	0	0	0	0	0	0	1	1	0	0	1	0	1	0	0	0	0
20154152	SRR5858631	ABCs	HIC	USA	89	101	-	E	E4	0	0	1	1	0	0	0	0	0	0	0	0	0	0	1	0	0	0	1	0	0
20154153	SRR5858628	ABCs	HIC	USA	83	5	-	D	D4	0	0	0	1	0	0	0	1	0	0	0	0	0	0	1	0	0	0	0	0	0
20154154	SRR5858629	ABCs	HIC	USA	118	167	-	E	E3	0	0	1	1	0	0	0	0	0	0	0	0	0	0	1	0	0	0	1	0	0
20154155	SRR5858634	ABCs	HIC	USA	2	55	-	E	E4	0	0	1	1	0	0	0	1	0	0	0	0	0	0	0	0	0	0	1	1	0
20154156	SRR5858635	ABCs	HIC	USA	6	382	-	A-C	M6	1	1	1	1	0	0	0	1	0	0	0	0	0	0	1	0	0	1	1	1	0
20154157	SRR5858279	ABCs	HIC	USA	1	28	-	A-C	A-C3	0	1	0	1	0	0	1	0	0	0	0	0	0	0	1	0	1	0	0	1	0
20154158	SRR5858278	ABCs	HIC	USA	11	403	-	E	E6	0	0	1	1	1	1	0	0	0	0	0	0	0	0	1	0	0	0	1	0	0
20154159	SRR5858281	ABCs	HIC	USA	1	28	-	A-C	A-C3	0	1	0	1	0	0	1	0	0	0	0	0	0	0	1	0	1	0	0	1	0
20154160	SRR5858280	ABCs	HIC	USA	1	28	-	A-C	A-C3	0	1	0	1	0	0	1	0	0	0	0	0	0	0	1	0	1	0	0	1	0
20154161	SRR5858283	ABCs	HIC	USA	59	172	-	D	E6	0	0	0	1	0	0	1	1	0	0	0	0	0	0	1	0	0	0	0	0	0
20154162	SRR5858282	ABCs	HIC	USA	89	101	ermT	E	E4	0	0	0	1	0	0	0	0	0	0	0	0	0	0	1	0	0	0	0	0	0
20154163	SRR5858285	ABCs	HIC	USA	1	28	-	A-C	A-C3	0	1	0	1	0	0	1	0	0	0	0	0	0	0	1	0	1	0	0	1	0
20154164	SRR5858284	ABCs	HIC	USA	1	28	ermTR, tetO	A-C	A-C3	0	1	0	1	0	0	1	0	0	0	0	0	0	0	1	0	1	0	0	1	0
20154165	SRR5858287	ABCs	HIC	USA	1	28	-	A-C	A-C3	0	1	0	1	0	0	1	0	0	0	0	0	0	0	1	0	1	0	0	1	0
20154166	SRR5858286	ABCs	HIC	USA	3	15	-	A-C	A-C5	0	1	0	1	0	0	0	1	0	0	0	0	1	0	1	0	0	1	0	0	1
20154167	SRR5858362	ABCs	HIC	USA	4	39	-	E	E1	0	0	1	0	0	0	0	0	0	0	0	0	1	0	1	0	0	0	1	1	0
20154168	SRR5858363	ABCs	HIC	USA	12	36	-	A-C	A-C4	0	0	1	1	1	1	0	0	0	0	0	0	0	0	1	0	1	0	1	0	0
20154288	SRR5858364	ABCs	HIC	USA	59	864	-	D	E6	0	0	0	1	0	0	1	0	0	0	0	0	0	0	1	0	0	0	0	0	0
20154289	SRR5858365	ABCs	HIC	USA	59	864	tetM, ant6-Ia, aph3-III	D	E6	0	0	0	1	0	0	1	0	0	0	0	0	0	0	1	0	0	0	0	0	0
20154290	SRR5858366	ABCs	HIC	USA	89	101	-	E	E4	0	0	1	1	0	0	0	0	0	0	0	0	0	0	1	0	0	0	1	1	0
20154291	SRR5858367	ABCs	HIC	USA	89	101	-	E	E4	0	0	1	1	0	0	0	0	0	0	0	0	0	0	1	0	0	0	1	0	0
20154292	SRR5858368	ABCs	HIC	USA	87	62	-	E	E3	0	0	1	1	0	0	1	0	0	0	1	1	1	0	1	0	0	1	1	1	0
20154293	SRR5858369	ABCs	HIC	USA	59	864	ermT, tetM, ant6-Ia, aph3-III, sat4A	D	E6	0	0	0	1	0	0	1	0	0	0	0	0	0	0	1	0	0	0	0	0	0
20154294	SRR5858354	ABCs	HIC	USA	82	334	-	E	E3	0	0	1	1	1	1	0	0	0	0	0	0	0	0	1	0	0	0	1	0	0
20154295	SRR5858355	ABCs	HIC	USA	1	28	ermT, tetM, ant6-Ia, aph3-III, sat4A	A-C	A-C3	0	1	0	1	0	0	1	0	0	0	0	0	0	0	1	0	1	0	0	1	0
20154296	SRR5858486	ABCs	HIC	USA	12	36	-	A-C	A-C4	0	0	1	1	1	1	0	0	0	0	0	0	0	0	1	0	1	0	1	0	0
20154297	SRR5858485	ABCs	HIC	USA	59	864	-	D	E6	0	0	0	1	0	0	1	0	0	0	0	0	0	0	1	0	0	0	0	0	0
20154298	SRR5858484	ABCs	HIC	USA	59	864	-	D	E6	0	0	0	1	0	0	1	0	0	0	0	0	0	0	1	0	0	0	0	0	0
20154299	SRR5858483	ABCs	HIC	USA	89	101	-	E	E4	0	0	0	1	0	0	0	0	0	0	0	0	0	0	1	0	0	0	0	0	0
20154325	SRR5858482	ABCs	HIC	USA	1	28	-	A-C	A-C3	0	1	0	1	0	0	1	0	0	0	0	0	0	0	1	0	1	0	0	1	0
20154326	SRR5858481	ABCs	HIC	USA	1	28	ermT, tetM, ant6-Ia, aph3-III, sat4A	A-C	A-C3	0	1	0	1	0	0	1	0	0	0	0	0	0	0	1	0	1	0	0	1	0
20154375	SRR5858480	ABCs	HIC	USA	11	403	-	E	E6	0	0	1	1	0	0	0	0	0	0	0	0	0	0	1	0	0	0	1	0	0
20154377	SRR5858488	ABCs	HIC	USA	1	28	-	A-C	A-C3	0	1	0	1	0	0	1	0	0	0	0	0	0	0	1	0	1	0	0	0	1
20154378	SRR5858487	ABCs	HIC	USA	4	39	-	E	E1	0	0	1	0	0	0	0	0	0	0	0	0	1	0	1	0	0	0	1	1	0
20154379	SRR5858581	ABCs	HIC	USA	1	28	-	A-C	A-C3	0	1	0	1	0	0	1	0	0	0	0	0	0	0	1	0	1	0	0	1	0
20154380	SRR5858582	ABCs	HIC	USA	4	39	-	E	E1	0	0	1	0	0	0	0	0	0	0	0	0	1	0	1	0	0	1	1	1	0
20154381	SRR5858579	ABCs	HIC	USA	76	631	-	E	E2	0	0	0	1	1	0	0	1	0	0	0	0	0	0	1	0	0	0	0	0	0
20154382	SRR5858580	ABCs	HIC	USA	92	82	-	E	E2	0	0	1	1	0	0	1	0	0	0	0	0	0	0	1	0	0	0	1	0	0
20154383	SRR5858577	ABCs	HIC	USA	1	28	-	A-C	A-C3	0	1	0	1	0	0	1	0	0	0	0	0	0	0	1	0	1	0	0	1	0
20154384	SRR5858578	ABCs	HIC	USA	75	49	-	E	E6	0	0	1	1	0	0	0	0	1	0	0	0	0	0	1	0	0	0	1	1	1
20154385	SRR5858575	ABCs	HIC	USA	82	334	-	E	E3	0	0	1	1	1	1	0	0	0	0	0	0	0	0	1	0	0	0	1	0	0
20154386	SRR5858576	ABCs	HIC	USA	11	403	-	E	E6	0	0	1	1	0	0	0	0	0	0	0	0	0	0	1	0	0	0	1	0	0
20154543	SRR5858573	ABCs	HIC	USA	12	36	-	A-C	A-C4	0	0	0	1	1	1	0	0	0	0	0	0	0	0	1	0	1	0	0	0	0
20154544	SRR5858574	ABCs	HIC	USA	1	28	-	A-C	A-C3	0	1	0	1	0	0	1	0	0	0	0	0	0	0	1	0	0	0	0	1	0
20154545	SRR5858730	ABCs	HIC	USA	11	403	tetM	E	E6	0	0	1	1	0	0	0	0	0	0	0	0	0	0	1	0	0	0	1	0	0
20154546	SRR5858729	ABCs	HIC	USA	1	28	-	A-C	A-C3	0	1	0	1	0	0	1	0	0	0	0	0	0	0	1	0	0	0	0	1	0
20154547	SRR5858732	ABCs	HIC	USA	89	407	parC-S6A	E	E4	0	0	1	1	0	0	0	0	0	0	0	0	0	0	1	0	0	0	1	0	0
20154548	SRR5858731	ABCs	HIC	USA	89	101	parC-D10N	E	E4	0	0	1	1	0	0	0	0	0	0	0	0	0	0	1	0	0	0	1	0	0
20154549	SRR5858726	ABCs	HIC	USA	89	101	-	E	E4	0	0	1	1	0	0	0	0	0	0	0	0	0	0	1	0	0	0	1	0	0
20154550	SRR5858725	ABCs	HIC	USA	6	382	-	A-C	M6	1	1	1	1	0	0	0	1	0	0	0	0	0	0	1	0	0	0	1	1	0
20154551	SRR5858728	ABCs	HIC	USA	1	28	ermT	A-C	A-C3	0	1	0	1	0	0	1	0	0	0	0	0	0	0	1	0	1	0	0	1	0
20154552	SRR5858727	ABCs	HIC	USA	12	36	-	A-C	A-C4	0	0	0	1	1	1	0	0	0	0	0	0	0	0	1	0	1	0	0	0	0
20154553	SRR5858722	ABCs	HIC	USA	11	403	tetO	E	E6	0	0	1	1	1	1	0	0	0	0	0	0	0	0	1	0	0	0	1	0	0
20154554	SRR5858721	ABCs	HIC	USA	11	403	ermB, tetM, aph3-III, sat4A	E	E6	0	0	1	1	1	1	0	0	0	0	0	0	0	0	1	0	0	0	1	0	0
20154555	SRR5858306	ABCs	HIC	USA	28	52	-	E	E4	0	0	1	1	0	0	1	0	0	0	0	0	0	0	1	0	0	0	1	0	0
20154556	SRR5858307	ABCs	HIC	USA	1	28	ermT	A-C	A-C3	0	1	0	1	0	0	1	0	0	0	0	0	0	0	1	0	1	0	0	1	0
20154557	SRR5858308	ABCs	HIC	USA	1	856	tetO	A-C	A-C3	0	1	0	1	0	0	1	0	0	0	0	0	0	0	1	0	1	0	0	1	0
20154558	SRR5858309	ABCs	HIC	USA	77	63	-	E	E4	0	0	0	0	0	0	0	1	0	0	1	1	0	0	1	0	0	0	0	1	0
20154559	SRR5858302	ABCs	HIC	USA	1	28	-	A-C	A-C3	0	1	0	1	0	0	1	0	0	0	0	0	0	0	1	0	1	0	0	1	0
20154560	SRR5858303	ABCs	HIC	USA	28	52	-	E	E4	0	1	0	1	1	1	1	0	0	0	0	0	0	0	1	0	0	0	0	0	0
20154562	SRR5858304	ABCs	HIC	USA	1	28	-	A-C	A-C3	0	1	0	1	0	0	1	0	0	0	0	0	0	0	1	0	1	0	0	1	0
20154563	SRR5858305	ABCs	HIC	USA	106	338	-	E	E2	0	0	0	1	0	0	0	0	0	0	0	0	0	0	1	0	0	0	0	0	0
20154564	SRR5858311	ABCs	HIC	USA	1	28	-	A-C	A-C3	0	1	0	1	0	0	1	0	0	0	0	0	0	0	1	0	1	0	0	1	0
20154565	SRR5858312	ABCs	HIC	USA	89	910	ermT, tetM, ant6-Ia, aph3-III	E	E4	0	0	1	1	0	0	0	0	0	0	0	0	0	0	1	0	0	1	1	0	0
20154566	SRR5858426	ABCs	HIC	USA	1	28	-	A-C	A-C3	0	1	0	1	0	0	1	0	0	0	0	0	0	0	1	0	1	0	0	1	0
20154567	SRR5858425	ABCs	HIC	USA	28	52	-	E	E4	0	0	1	1	0	0	1	0	0	0	0	0	0	0	1	0	0	0	1	0	0
20154590	SRR5858424	ABCs	HIC	USA	44	25	ermTR, tetM, aph3-III, sat4A	E	E3	0	0	0	1	0	0	1	0	0	0	0	0	1	0	1	0	0	1	0	1	0
20154591	SRR5858423	ABCs	HIC	USA	89	801	-	E	E4	0	0	1	1	0	0	0	0	0	0	0	0	0	0	1	0	0	0	1	0	0
20154592	SRR5858430	ABCs	HIC	USA	11	403	ermT, tetM	E	E6	0	0	1	1	1	1	0	0	0	0	0	0	0	0	1	0	0	0	1	0	0
20154593	SRR5858429	ABCs	HIC	USA	82	334	ermTR	E	E3	0	0	1	1	1	1	0	0	0	0	0	0	0	0	1	0	0	0	1	0	0
20154594	SRR5858428	ABCs	HIC	USA	28	52	-	E	E4	0	0	1	1	0	0	1	0	0	0	0	0	0	0	1	0	0	0	1	0	0
20154595	SRR5858427	ABCs	HIC	USA	89	101	parC-S6A	E	E4	0	0	1	1	0	0	0	0	0	0	0	0	0	0	1	0	0	0	1	1	0
20154596	SRR5858432	ABCs	HIC	USA	89	101	-	E	E4	0	0	1	1	0	0	0	0	0	0	0	0	0	0	1	0	0	0	1	0	0
20154597	SRR5858431	ABCs	HIC	USA	1	28	-	A-C	A-C3	0	1	0	1	0	0	1	0	0	0	0	0	0	0	1	0	1	0	0	1	0
20154598	SRR5858509	ABCs	HIC	USA	89	101	-	E	E4	0	0	1	1	0	0	0	0	0	0	0	0	0	0	1	0	0	0	1	0	0
20154599	SRR5858510	ABCs	HIC	USA	59	172	-	D	E6	0	0	0	1	0	0	1	0	0	0	0	0	0	0	1	0	0	0	0	0	0
20154600	SRR5858507	ABCs	HIC	USA	118	167	-	E	E3	0	0	1	1	0	0	0	0	0	0	0	0	0	0	1	0	0	0	1	0	0
20154601	SRR5858508	ABCs	HIC	USA	11	403	-	E	E6	0	0	1	1	1	1	0	0	0	0	0	0	0	0	1	0	0	0	1	0	0
20154602	SRR5858513	ABCs	HIC	USA	28	52	-	E	E4	0	0	1	1	0	0	1	0	0	0	0	0	0	0	1	0	0	0	1	0	0
20154603	SRR5858514	ABCs	HIC	USA	1	28	-	A-C	A-C3	0	1	0	1	0	0	1	0	0	0	0	0	0	0	1	0	1	0	0	1	0
20154604	SRR5858511	ABCs	HIC	USA	89	101	tetO	E	E4	0	0	0	1	0	0	0	0	0	0	0	0	0	0	1	0	0	0	0	0	0
20154605	SRR5858512	ABCs	HIC	USA	114	188	-	E	E4	0	0	0	1	0	0	0	0	0	0	0	0	0	0	1	0	0	0	0	0	0
20154606	SRR5858501	ABCs	HIC	USA	1	28	-	A-C	A-C3	0	1	0	1	0	0	1	0	0	0	0	0	0	0	1	0	1	0	0	1	0
20154607	SRR5858502	ABCs	HIC	USA	6	382	-	A-C	M6	1	1	1	1	0	0	0	1	0	0	0	0	0	0	1	0	0	1	1	1	0
20154608	SRR5858666	ABCs	HIC	USA	82	334	-	E	E3	0	0	1	1	1	1	0	0	0	0	0	0	0	0	1	0	0	0	1	0	0
20154609	SRR5858665	ABCs	HIC	USA	82	334	-	E	E3	0	0	1	1	1	1	0	0	0	0	0	0	0	0	1	0	0	0	1	0	0
20154610	SRR5858668	ABCs	HIC	USA	4	39	tetM	E	E1	0	0	1	0	0	0	0	0	0	0	0	0	1	0	1	0	0	1	1	1	0
20154611	SRR5858667	ABCs	HIC	USA	28	52	-	E	E4	0	0	1	1	0	0	1	1	0	0	0	0	0	0	1	0	0	0	1	0	0
20154612	SRR5858670	ABCs	HIC	USA	77	399	-	E	E4	0	0	0	1	0	0	0	0	0	0	0	0	0	0	0	0	0	0	0	0	0
20154614	SRR5858669	ABCs	HIC	USA	89	101	ermT, tetM, ant6-Ia, aph3-III, sat4A	E	E4	0	0	1	1	0	0	0	0	0	0	0	0	0	0	1	0	0	0	1	0	0
20154615	SRR5858672	ABCs	HIC	USA	75	49	-	E	E6	0	0	1	1	1	1	0	0	1	0	0	0	0	0	1	0	0	0	1	1	0
20154616	SRR5858671	ABCs	HIC	USA	6	382	-	A-C	M6	1	1	1	1	0	0	0	1	0	0	0	0	0	0	1	1	0	1	1	1	0
20154617	SRR5858663	ABCs	HIC	USA	1	28	-	A-C	A-C3	0	1	0	1	0	0	1	0	0	0	0	0	0	0	1	0	1	0	0	1	0
20154618	SRR5858662	ABCs	HIC	USA	28	52	ermT, tetM, ant6-Ia, aph3-III, sat4A	E	E4	0	0	1	1	0	0	1	0	0	0	0	0	0	0	1	0	0	0	1	0	0
20154619	SRR5858299	ABCs	HIC	USA	1	28	mef, msrD	A-C	A-C3	0	1	0	1	0	0	1	0	0	0	0	0	0	0	1	0	0	0	0	1	0
20154620	SRR5858298	ABCs	HIC	USA	1	28	-	A-C	A-C3	0	1	0	1	0	0	1	0	0	0	0	0	0	0	1	0	1	0	0	1	0
20154621	SRR5858301	ABCs	HIC	USA	2	55	-	E	E4	0	0	1	1	0	0	0	1	0	0	0	0	0	0	0	0	0	0	1	1	0
20154622	SRR5858300	ABCs	HIC	USA	89	101	-	E	E4	0	0	0	1	0	0	0	0	0	0	0	0	0	0	1	0	0	0	0	0	0
20154623	SRR5858295	ABCs	HIC	USA	1	28	ermB, tetM	A-C	A-C3	0	1	0	1	0	0	1	0	0	0	0	0	0	0	1	0	1	0	0	1	0
20154624	SRR5858294	ABCs	HIC	USA	1	28	ermT, tetM, ant6-Ia, aph3-III, sat4A	A-C	A-C3	0	1	0	1	0	0	1	0	0	0	0	0	0	0	1	0	1	0	0	1	0
20154626	SRR5858297	ABCs	HIC	USA	11	403	parC-S6A	E	E6	0	0	1	1	1	1	0	0	0	0	0	0	0	0	1	0	0	0	1	0	0
20154627	SRR5858296	ABCs	HIC	USA	89	101	-	E	E4	0	0	1	1	0	0	0	0	0	0	0	0	0	0	1	0	0	0	1	0	0
20154628	SRR5858293	ABCs	HIC	USA	75	150	-	E	E6	0	0	1	1	0	0	0	0	1	1	0	0	0	0	1	0	0	1	1	1	0
20154629	SRR5858292	ABCs	HIC	USA	2	55	ermTR	E	E4	0	0	1	1	0	0	0	1	0	0	0	0	0	0	0	0	0	1	1	1	0
20154630	SRR5858660	ABCs	HIC	USA	118	167	-	E	E3	0	0	1	1	0	0	0	0	0	0	0	0	0	0	1	0	0	0	1	0	0
20154635	SRR5858661	ABCs	HIC	USA	6	382	tetM	A-C	M6	1	1	0	1	0	0	0	0	0	0	0	0	0	0	1	1	0	0	0	1	0
20154661	SRR5858370	ABCs	HIC	USA	1	28	-	A-C	A-C3	0	1	0	1	0	0	1	0	0	0	0	0	0	0	1	0	1	0	0	1	0
20154676	SRR5858659	ABCs	HIC	USA	59	864	-	D	E6	0	0	0	1	0	0	1	0	0	0	0	0	0	0	1	0	0	0	0	0	0
20154677	SRR5858656	ABCs	HIC	USA	12	36	parC-S6F	A-C	A-C4	0	0	1	1	1	1	0	0	0	0	0	0	0	0	1	0	1	0	1	0	0
20154679	SRR5858657	ABCs	HIC	USA	81	624	-	D	E6	0	0	0	1	1	0	0	0	1	1	0	0	0	0	0	0	0	0	0	0	0
20154680	SRR5858654	ABCs	HIC	USA	89	101	ermB, tetM, aph3-III, sat4A	E	E4	0	0	1	1	0	0	0	0	0	0	0	0	0	0	1	0	0	0	1	0	0
20154681	SRR5858655	ABCs	HIC	USA	12	36	ermTR, tetM, aph3-III, sat4A	A-C	A-C4	0	0	1	1	1	1	0	0	0	0	0	0	0	0	1	0	1	0	1	0	0
20154786	SRR5858653	ABCs	HIC	USA	82	334	-	E	E3	0	0	1	1	1	1	0	0	0	0	0	0	0	0	1	0	0	0	1	0	0
20154787	SRR5858545	ABCs	HIC	USA	1	858	-	A-C	A-C3	0	1	0	1	0	0	1	0	0	0	0	0	0	0	1	0	1	0	0	0	1
20154788	SRR5858544	ABCs	HIC	USA	1	28	-	A-C	A-C3	0	1	0	1	0	0	1	0	0	0	0	0	0	0	1	0	1	0	0	1	0
20154789	SRR5858500	ABCs	HIC	USA	92	82	ermTR	E	E2	0	0	1	1	0	0	1	0	0	0	0	0	0	0	1	0	0	0	1	0	0
20154790	SRR5858499	ABCs	HIC	USA	12	36	ermT, tetM, ant6-Ia, aph3-III, sat4A	A-C	A-C4	0	0	1	1	1	1	0	0	0	0	0	0	0	0	1	0	1	0	1	0	0
20154791	SRR5858506	ABCs	HIC	USA	92	82	-	E	E2	0	0	1	1	0	0	1	0	0	0	0	0	0	0	1	0	0	0	1	0	0
20154792	SRR5858505	ABCs	HIC	USA	77	63	ermB, tetM	E	E4	0	0	0	0	0	0	0	0	0	0	1	1	0	0	1	0	1	0	0	1	0
20154793	SRR5858504	ABCs	HIC	USA	12	36	-	A-C	A-C4	0	0	1	1	1	1	0	0	0	0	0	0	0	0	1	0	1	0	1	0	0
20154794	SRR5858503	ABCs	HIC	USA	82	334	-	E	E3	0	0	1	1	1	1	0	0	0	0	0	0	0	0	1	0	0	0	1	0	0
20154795	SRR5858557	ABCs	HIC	USA	1	28	-	A-C	A-C3	0	1	0	1	0	0	1	0	0	0	0	0	0	0	1	0	1	0	0	1	0
20154796	SRR5858555	ABCs	HIC	USA	28	859	-	E	E4	0	0	1	1	0	0	1	1	0	0	0	0	0	0	1	0	0	0	1	0	0
20154797	SRR5858375	ABCs	HIC	USA	6	382	-	A-C	M6	1	1	1	1	0	0	0	0	0	0	0	0	0	0	1	1	0	0	1	1	0
20154798	SRR5858376	ABCs	HIC	USA	12	36	-	A-C	A-C4	0	0	1	1	1	1	0	0	0	0	0	0	0	0	1	0	1	0	1	0	0
20154799	SRR5858377	ABCs	HIC	USA	3	15	-	A-C	A-C5	0	0	0	1	0	0	0	1	0	0	0	0	1	0	1	0	0	1	0	0	1
20154800	SRR5858378	ABCs	HIC	USA	12	36	-	A-C	A-C4	0	0	0	1	1	1	0	0	0	0	0	0	0	0	1	0	0	0	0	1	0
20154801	SRR5858371	ABCs	HIC	USA	1	28	-	A-C	A-C3	0	1	0	1	0	0	1	0	0	0	0	0	0	0	1	0	1	0	0	1	0
20154802	SRR5858372	ABCs	HIC	USA	82	334	-	E	E3	0	0	1	1	1	1	0	0	0	0	0	0	0	0	1	0	0	0	1	0	0
20154803	SRR5858373	ABCs	HIC	USA	1	899	-	A-C	A-C3	0	1	0	1	0	0	1	0	0	0	0	0	0	0	1	0	1	0	0	1	0
20154804	SRR5858374	ABCs	HIC	USA	4	39	-	E	E1	0	0	1	0	0	0	0	0	0	0	0	0	1	0	1	0	0	1	1	1	0
20154805	SRR5858379	ABCs	HIC	USA	81	624	-	D	E6	0	0	0	1	1	0	0	0	0	0	0	0	0	0	0	0	0	1	0	0	0
20154806	SRR5858380	ABCs	HIC	USA	4	39	-	E	E1	0	0	1	0	0	0	0	0	0	0	0	0	1	0	1	0	0	0	1	1	0
20154807	SRR5858313	ABCs	HIC	USA	1	28	-	A-C	A-C3	0	1	0	1	0	0	1	0	0	0	0	0	0	0	1	0	1	0	0	1	0
20154809	SRR5858571	ABCs	HIC	USA	12	36	-	A-C	A-C4	0	0	0	1	1	1	0	0	0	0	0	0	0	0	1	0	0	0	0	1	0
20154810	SRR5858357	ABCs	HIC	USA	92	82	-	E	E2	0	0	1	1	0	0	1	0	0	0	0	0	0	0	1	0	0	0	1	0	0
20154811	SRR5858356	ABCs	HIC	USA	12	36	-	A-C	A-C4	0	0	0	1	1	1	0	0	0	0	0	0	0	0	1	0	1	0	0	1	0
20154812	SRR5858359	ABCs	HIC	USA	1	28	ermT, tetM, ant6-Ia, aph3-III, sat4A	A-C	A-C3	0	1	0	1	0	0	1	0	0	0	0	0	0	0	1	0	1	0	0	1	0
20154813	SRR5858358	ABCs	HIC	USA	3	15	ermT, tetM, ant6-Ia, aph3-III, sat4A	A-C	A-C5	0	1	0	1	0	0	0	0	0	0	0	0	1	0	1	0	0	1	0	0	1
20154815	SRR5858361	ABCs	HIC	USA	82	334	-	E	E3	0	0	1	1	1	1	0	0	0	0	0	0	0	0	1	0	0	0	1	0	0
20154816	SRR5858360	ABCs	HIC	USA	82	334	ermT, tetM, ant6-Ia, aph3-III, sat4A	E	E3	0	0	1	1	1	1	0	0	0	0	0	0	0	0	1	0	0	0	1	0	0
20154817	SRR5858584	ABCs	HIC	USA	82	334	-	E	E3	0	0	1	1	1	1	0	0	0	0	0	0	0	0	1	0	0	0	1	0	0
20154818	SRR5858583	ABCs	HIC	USA	92	82	-	E	E2	0	0	1	1	0	0	1	0	0	0	0	0	0	0	1	0	0	0	1	0	0
20154819	SRR5858719	ABCs	HIC	USA	89	101	-	E	E4	0	0	1	1	0	0	0	0	0	0	0	0	0	0	1	0	0	0	1	0	0
20154820	SRR5858720	ABCs	HIC	USA	89	101	-	E	E4	0	0	0	1	0	0	0	0	0	0	0	0	0	0	1	0	0	0	0	0	0
20154821	SRR5858717	ABCs	HIC	USA	1	858	-	A-C	A-C3	0	1	0	1	0	0	1	0	0	0	0	0	0	0	1	0	1	0	0	0	1
20154822	SRR5858718	ABCs	HIC	USA	82	334	-	E	E3	0	0	1	1	1	1	0	0	0	0	0	0	0	0	1	0	0	0	1	0	0
20154943	SRR5858723	ABCs	HIC	USA	28	52	-	E	E4	0	0	1	1	0	0	1	0	0	0	0	0	0	0	1	0	0	0	1	0	0
20154944	SRR5858724	ABCs	HIC	USA	28	850	ermB, tetM	E	E4	0	0	1	1	0	0	1	0	0	0	0	0	0	0	1	0	0	0	1	0	0
20154945	SRR5858246	ABCs	HIC	USA	1	28	-	A-C	A-C3	0	1	0	1	0	0	1	0	0	0	0	0	0	0	1	0	1	0	0	1	0
20154946	SRR5858247	ABCs	HIC	USA	12	36	-	A-C	A-C4	0	0	1	1	1	1	0	0	0	0	0	0	0	0	1	0	1	0	1	0	0
20154947	SRR5858258	ABCs	HIC	USA	1	28	-	A-C	A-C3	0	1	0	1	0	0	1	0	0	0	0	0	0	0	1	0	1	0	0	1	0
20154948	SRR5858259	ABCs	HIC	USA	1	28	-	A-C	A-C3	0	1	0	1	0	0	1	0	0	0	0	0	0	0	1	0	1	0	0	1	0
20154949	SRR5858408	ABCs	HIC	USA	83	853	ermTR, tetO	D	D4	0	0	0	1	0	0	0	0	1	1	0	0	0	0	1	0	0	0	0	0	0
20154950	SRR5858407	ABCs	HIC	USA	89	101	-	E	E4	0	0	0	1	0	0	0	0	0	0	0	0	0	0	1	0	0	0	0	0	0
20154951	SRR5858572	ABCs	HIC	USA	1	28	ermTR, tetM, aph3-III, sat4A	A-C	A-C3	0	1	0	1	0	0	1	0	0	0	0	0	0	0	1	0	1	0	0	1	0
20154952	SRR5858623	ABCs	HIC	USA	59	172	-	D	E6	0	0	1	1	0	0	1	0	0	0	0	0	0	0	1	0	0	0	1	0	0
20154953	SRR5858570	ABCs	HIC	USA	89	101	ermTR, tetM, aph3-III, sat4A	E	E4	0	0	1	1	0	0	0	0	0	0	0	0	0	0	1	0	0	0	1	0	0
20154962	SRR5858569	ABCs	HIC	USA	1	28	-	A-C	A-C3	0	1	0	1	0	0	1	0	0	0	0	0	0	0	1	0	1	0	0	1	0
20154963	SRR5858568	ABCs	HIC	USA	28	52	-	E	E4	0	0	1	1	0	0	1	1	0	0	0	0	0	0	1	0	0	0	1	0	0
20154964	SRR5858567	ABCs	HIC	USA	1	28	-	A-C	A-C3	0	1	0	1	0	0	1	0	0	0	0	0	0	0	1	0	1	0	0	1	0
20154965	SRR5858410	ABCs	HIC	USA	4	39	-	E	E1	0	0	1	0	0	0	0	0	0	0	0	0	1	0	1	0	0	0	1	1	0
20154966	SRR5858409	ABCs	HIC	USA	12	36	-	A-C	A-C4	0	0	0	1	1	1	0	0	0	0	0	0	0	0	1	0	1	0	0	0	0
20154967	SRR5858415	ABCs	HIC	USA	118	167	-	E	E3	0	0	1	1	0	0	0	0	0	0	0	0	0	0	1	0	0	0	1	0	0
20154968	SRR5858416	ABCs	HIC	USA	1	28	tetM, ant6-Ia, aph3-III, sat4A	A-C	A-C3	0	1	0	1	0	0	1	0	0	0	0	0	0	0	1	0	1	0	0	1	0
20154969	SRR5858417	ABCs	HIC	USA	28	52	ermB, tetM, aph3-III, sat4A	E	E4	0	0	1	1	0	0	1	1	0	0	0	0	0	0	1	0	0	0	1	0	0
20154970	SRR5858418	ABCs	HIC	USA	12	36	-	A-C	A-C4	0	0	1	1	1	1	0	0	0	0	0	0	0	0	1	0	1	0	1	0	0
20155015	SRR5858419	ABCs	HIC	USA	83	5	-	D	D4	0	0	0	1	0	0	0	1	0	0	0	0	0	0	1	0	0	0	0	0	0
20155016	SRR5858420	ABCs	HIC	USA	28	52	-	E	E4	0	0	1	1	0	0	1	0	0	0	0	0	0	0	1	0	0	0	1	0	0
20155017	SRR5858421	ABCs	HIC	USA	89	101	-	E	E4	0	0	1	1	0	0	0	0	0	0	0	0	0	0	1	0	0	0	1	0	0
20155018	SRR5858422	ABCs	HIC	USA	77	63	-	E	E4	0	0	1	0	0	0	0	0	0	0	1	1	0	0	1	0	1	0	1	0	0
20155019	SRR5858413	ABCs	HIC	USA	89	101	-	E	E4	0	0	0	1	0	0	0	0	0	0	0	0	0	0	1	0	0	0	0	0	0
20155020	SRR5858414	ABCs	HIC	USA	89	101	-	E	E4	0	0	0	1	0	0	0	0	0	0	0	0	0	0	1	0	0	0	0	0	0
20155022	SRR5858698	ABCs	HIC	USA	1	28	gyrA-S11F, parC-S6Y	A-C	A-C3	0	1	0	1	0	0	1	0	0	0	0	0	0	0	1	0	1	0	0	1	0
20155023	SRR5858697	ABCs	HIC	USA	1	28	-	A-C	A-C3	0	0	0	1	0	0	1	0	0	0	0	0	0	0	1	0	1	0	0	1	0
20155024	SRR5858700	ABCs	HIC	USA	89	101	-	E	E4	0	0	0	1	0	0	0	0	0	0	0	0	0	0	1	0	0	0	0	0	0
20155025	SRR5858699	ABCs	HIC	USA	54	302	-	D	D1	0	0	0	1	0	0	0	0	0	0	0	0	0	0	1	0	0	0	0	0	0
20155026	SRR5858694	ABCs	HIC	USA	1	28	parC-S6F	A-C	A-C3	0	1	0	1	0	0	1	0	0	0	0	0	0	0	1	0	1	0	0	1	0
20155027	SRR5858693	ABCs	HIC	USA	89	101	-	E	E4	0	0	1	1	0	0	0	0	0	0	0	0	0	0	1	0	0	0	1	1	0
20155029	SRR5858696	ABCs	HIC	USA	12	36	tetM	A-C	A-C4	0	0	0	1	1	1	0	0	0	0	0	0	0	0	1	0	1	0	0	0	0
20155030	SRR5858695	ABCs	HIC	USA	77	63	-	E	E4	0	0	1	0	0	0	0	0	0	0	1	1	0	0	1	0	1	0	1	0	0
20155031	SRR5858702	ABCs	HIC	USA	3	15	ermT, tetM, ant6-Ia, aph3-III, sat4A	A-C	A-C5	0	1	0	1	0	0	0	1	0	0	0	0	1	0	1	0	0	1	0	0	1
20155032	SRR5858701	ABCs	HIC	USA	1	28	-	A-C	A-C3	0	1	0	1	0	0	0	0	0	0	0	0	0	0	1	0	1	0	0	1	0
20155033	SRR5858541	ABCs	HIC	USA	4	39	-	E	E1	0	0	1	0	0	0	0	0	0	0	0	0	1	0	1	0	0	0	1	1	0
20155034	SRR5858542	ABCs	HIC	USA	2	55	ermTR, parC-D10N	E	E4	0	0	1	1	0	0	0	1	0	0	0	0	0	0	0	0	0	0	1	1	0
20155035	SRR5858539	ABCs	HIC	USA	77	63	-	E	E4	0	0	0	0	0	0	0	0	0	0	1	1	0	0	1	0	1	0	0	0	0
20155036	SRR5858540	ABCs	HIC	USA	12	36	-	A-C	A-C4	0	0	1	1	1	1	0	0	0	0	0	0	0	0	1	0	1	0	1	0	0
20155037	SRR5858537	ABCs	HIC	USA	118	167	ermB, tetM	E	E3	0	0	1	1	0	0	0	0	0	0	0	0	0	0	1	0	0	0	1	0	0
20155038	SRR5858538	ABCs	HIC	USA	1	28	-	A-C	A-C3	0	1	0	1	0	0	1	0	0	0	0	0	0	0	1	0	1	0	0	1	0
20155039	SRR5858535	ABCs	HIC	USA	89	101	-	E	E4	0	0	1	1	0	0	0	0	0	0	0	0	0	0	1	0	0	0	1	0	0
20155040	SRR5858536	ABCs	HIC	USA	28	52	-	E	E4	0	0	1	1	0	0	1	0	0	0	0	0	0	0	1	0	0	0	1	0	0
20155041	SRR5858543	ABCs	HIC	USA	3	15	-	A-C	A-C5	0	1	0	1	0	0	0	1	0	0	0	0	0	0	1	0	0	1	0	0	1
20155042	SRR5854052	ABCs	HIC	USA	101	182	-	D	D4	0	0	0	1	0	0	1	1	0	0	0	0	0	0	1	0	1	0	0	0	0
20155043	SRR5854053	ABCs	HIC	USA	1	28	ermB, tetM	A-C	A-C3	0	1	0	1	0	0	1	0	0	0	0	0	0	0	1	0	1	0	0	1	0
20155044	SRR5854054	ABCs	HIC	USA	28	52	-	E	E4	0	0	1	1	0	0	1	0	0	0	0	0	0	0	1	0	0	0	1	0	0
20155045	SRR5854055	ABCs	HIC	USA	3	15	-	A-C	A-C5	0	1	0	1	0	0	0	1	0	0	0	0	1	0	1	0	0	1	0	0	1
20155046	SRR5854056	ABCs	HIC	USA	5	99	ermB, tetM	A-C	M5	0	0	1	0	0	0	0	0	0	0	0	0	0	0	1	0	0	1	1	1	1
20155047	SRR5854057	ABCs	HIC	USA	5	99	-	A-C	M5	0	0	1	0	0	0	0	0	0	0	0	0	0	0	1	0	0	1	1	1	1
20155048	SRR5854058	ABCs	HIC	USA	6	382	-	A-C	M6	1	1	1	1	0	0	0	0	0	0	0	0	0	0	1	0	0	0	1	1	0
20155049	SRR5854059	ABCs	HIC	USA	1	28	-	A-C	A-C3	0	1	0	1	0	0	1	0	0	0	0	0	0	0	1	0	1	0	0	1	0
20155050	SRR5854049	ABCs	HIC	USA	4	39	-	E	E1	0	0	1	0	0	0	0	0	0	0	0	0	1	0	1	0	0	0	1	1	0
20155052	SRR5854050	ABCs	HIC	USA	1	28	-	A-C	A-C3	0	1	0	1	0	0	1	0	0	0	0	0	0	0	1	0	1	0	0	1	0
20155053	SRR5854186	ABCs	HIC	USA	1	28	ermB, tetM, cat, ant6-Ia, aph3-III, sat4A	A-C	A-C3	0	1	0	1	0	0	1	0	0	0	0	0	0	0	1	0	1	0	0	1	0
20155054	SRR5854187	ABCs	HIC	USA	3	15	ermB, tetM	A-C	A-C5	0	0	0	1	0	0	0	1	0	0	0	0	1	0	1	0	0	1	0	0	1
20155055	SRR5854188	ABCs	HIC	USA	6	382	-	A-C	M6	1	1	1	1	0	0	0	1	0	0	0	0	0	0	1	0	0	0	1	1	0
20155056	SRR5854189	ABCs	HIC	USA	12	36	-	A-C	A-C4	0	0	1	1	1	1	0	0	0	0	0	0	0	0	1	0	1	0	1	0	0
20155057	SRR5854182	ABCs	HIC	USA	1	28	-	A-C	A-C3	0	1	0	1	0	0	1	0	0	0	0	0	0	0	1	0	1	0	0	1	0
20155058	SRR5854183	ABCs	HIC	USA	1	28	-	A-C	A-C3	0	1	0	1	0	0	1	0	0	0	0	0	0	0	1	0	1	0	0	1	0
20155059	SRR5854184	ABCs	HIC	USA	12	36	-	A-C	A-C4	0	0	1	1	1	1	0	0	0	0	0	0	0	0	1	0	1	0	1	0	0
20155060	SRR5854185	ABCs	HIC	USA	6	382	-	A-C	M6	1	1	1	1	0	0	0	0	0	0	0	0	0	0	1	0	0	1	1	1	0
20155061	SRR5854179	ABCs	HIC	USA	2	55	-	E	E4	0	0	1	1	0	0	0	0	0	0	0	0	0	0	0	0	1	0	1	1	0
20155062	SRR5854180	ABCs	HIC	USA	89	101	-	E	E4	0	0	1	1	0	0	0	0	0	0	0	0	0	0	1	0	0	0	1	0	0
20155063	SRR5853824	ABCs	HIC	USA	4	39	-	E	E1	0	0	1	0	0	0	0	0	0	0	0	0	1	0	1	0	0	0	1	1	0
20155064	SRR5853823	ABCs	HIC	USA	28	52	-	E	E4	0	0	1	1	0	0	1	0	0	0	0	0	0	0	1	0	0	0	1	0	0
20155065	SRR5853826	ABCs	HIC	USA	77	63	tetM, parC-S6F	E	E4	0	0	1	0	0	0	0	0	0	0	1	1	0	0	1	0	1	0	1	0	0
20155066	SRR5853825	ABCs	HIC	USA	12	36	-	A-C	A-C4	0	0	0	1	0	0	0	0	0	0	0	0	0	0	1	0	1	0	0	0	0
20155067	SRR5853828	ABCs	HIC	USA	3	15	-	A-C	A-C5	0	0	0	1	0	0	0	1	0	0	0	0	1	0	1	0	0	1	0	0	1
20155068	SRR5853827	ABCs	HIC	USA	12	36	-	A-C	A-C4	0	0	1	1	1	1	0	0	0	0	0	0	0	0	1	0	1	0	1	0	0
20155069	SRR5853830	ABCs	HIC	USA	1	28	ermTR, tetO	A-C	A-C3	0	1	0	1	0	0	1	0	0	0	0	0	0	0	1	0	1	0	0	1	0
20155070	SRR5853829	ABCs	HIC	USA	4	39	-	E	E1	0	0	1	0	0	0	0	0	0	0	0	0	1	0	1	0	0	0	1	1	0
20155071	SRR5853822	ABCs	HIC	USA	89	101	-	E	E4	0	0	1	1	0	0	0	0	0	0	0	0	0	0	1	0	0	0	1	0	0
20155193	SRR5853821	ABCs	HIC	USA	1	28	ermT, tetM, ant6-Ia, aph3-III, sat4A	A-C	A-C3	0	1	0	1	0	0	1	0	0	0	0	0	0	0	1	0	1	0	0	1	0
20155194	SRR5853977	ABCs	HIC	USA	28	52	-	E	E4	0	0	1	1	0	0	1	0	0	0	0	0	0	0	1	0	0	0	1	0	0
20155195	SRR5853978	ABCs	HIC	USA	12	36	-	A-C	A-C4	0	0	1	1	1	1	0	0	0	0	0	0	0	0	1	0	1	0	1	0	0
20155196	SRR5853975	ABCs	HIC	USA	1	28	tetM	A-C	A-C3	0	1	0	1	0	0	1	0	0	0	0	0	0	0	1	0	1	0	0	0	1
20155197	SRR5853976	ABCs	HIC	USA	81	624	ermTR, tetO	D	E6	0	0	0	1	1	0	0	0	0	0	0	0	0	0	0	0	0	0	0	0	0
20155198	SRR5853981	ABCs	HIC	USA	1	28	-	A-C	A-C3	0	1	0	1	0	0	1	0	0	0	0	0	0	0	1	0	1	0	0	1	0
20155199	SRR5853982	ABCs	HIC	USA	1	28	-	A-C	A-C3	0	1	0	1	0	0	1	0	0	0	0	0	0	0	1	0	1	0	0	1	0
20155200	SRR5853979	ABCs	HIC	USA	12	36	-	A-C	A-C4	0	0	0	1	1	1	0	0	0	0	0	0	0	0	1	0	1	0	0	0	0
20155201	SRR5853980	ABCs	HIC	USA	89	101	-	E	E4	0	0	1	1	0	0	0	0	0	0	0	0	0	0	1	0	0	0	1	0	0
20155202	SRR5853973	ABCs	HIC	USA	87	62	-	E	E3	0	0	1	1	0	0	0	0	0	0	1	1	1	0	1	0	0	1	1	1	0
20155204	SRR5853974	ABCs	HIC	USA	9	891	parC-S6A	E	E3	0	0	0	1	0	0	0	0	0	0	1	1	0	0	1	0	0	0	0	1	0
20155205	SRR5853962	ABCs	HIC	USA	118	167	ermB, tetM	E	E3	0	0	1	1	0	0	0	0	0	0	0	0	0	0	1	0	0	0	1	0	0
20155207	SRR5853961	ABCs	HIC	USA	1	28	-	A-C	A-C3	0	1	0	1	0	0	1	0	0	0	0	0	0	0	1	0	1	0	0	1	0
20155208	SRR5853960	ABCs	HIC	USA	4	39	-	E	E1	0	0	1	0	0	0	0	0	0	0	0	0	1	0	1	0	0	1	1	1	0
20155209	SRR5853959	ABCs	HIC	USA	76	50	mef, msrD	E	E2	0	0	0	1	0	0	1	0	1	1	0	0	0	0	1	0	0	0	0	1	0
20155211	SRR5853958	ABCs	HIC	USA	1	28	-	A-C	A-C3	0	1	0	1	0	0	0	0	0	0	0	0	0	0	1	0	1	0	0	1	0
20155265	SRR5853957	ABCs	HIC	USA	28	52	ermB, tetM	E	E4	0	1	0	1	0	0	1	1	0	0	0	0	0	0	1	0	0	0	0	0	0
20155266	SRR5853956	ABCs	HIC	USA	89	101	-	E	E4	0	0	1	1	0	0	0	0	0	0	0	0	0	0	1	0	0	1	1	0	0
20155267	SRR5853955	ABCs	HIC	USA	49	433	-	E	E3	0	0	1	1	0	0	0	0	0	0	0	0	0	0	0	0	0	0	1	0	0
20155268	SRR5853954	ABCs	HIC	USA	59	864	-	D	E6	0	0	0	1	0	0	1	0	0	0	0	0	0	0	1	0	0	0	0	0	0
20155269	SRR5853953	ABCs	HIC	USA	87	62	-	E	E3	0	0	1	1	0	0	1	0	0	0	1	1	1	0	1	0	0	1	1	1	0
20155355	SRR5854096	ABCs	HIC	USA	1	28	-	A-C	A-C3	0	1	0	1	0	0	1	0	0	0	0	0	0	0	1	0	1	0	0	1	0
20155356	SRR5854097	ABCs	HIC	USA	81	837	-	D	E6	0	0	0	1	1	0	0	0	1	1	0	0	0	0	0	0	0	0	0	0	0
20155357	SRR5854098	ABCs	HIC	USA	77	63	-	E	E4	0	0	0	0	0	0	0	0	0	0	1	1	0	0	1	0	0	0	0	1	0
20155358	SRR5854099	ABCs	HIC	USA	1	28	tetM	A-C	A-C3	0	1	0	1	0	0	1	0	0	0	0	0	0	0	1	0	1	0	0	1	0
20155359	SRR5854100	ABCs	HIC	USA	89	101	-	E	E4	0	0	0	1	0	0	0	0	0	0	0	0	0	0	1	0	0	0	0	0	0
20155360	SRR5854101	ABCs	HIC	USA	89	407	-	E	E4	0	0	1	1	0	0	0	0	0	0	0	0	0	0	1	0	0	0	1	0	0
20155361	SRR5854102	ABCs	HIC	USA	28	52	ermTR, tetO	E	E4	0	0	1	1	0	0	1	0	0	0	0	0	0	0	1	0	0	0	1	0	0
20155362	SRR5854103	ABCs	HIC	USA	1	28	-	A-C	A-C3	0	1	0	1	0	0	1	0	0	0	0	0	0	0	1	0	1	0	0	1	0
20155363	SRR5854094	ABCs	HIC	USA	1	28	-	A-C	A-C3	0	1	0	1	0	0	1	0	0	0	0	0	0	0	1	0	1	0	0	1	0
20155364	SRR5854095	ABCs	HIC	USA	11	403	tetM, ant6-Ia, aph3-III, sat4A	E	E6	0	0	1	1	1	1	0	0	0	0	0	0	0	0	1	0	0	0	1	0	0
20155365	SRR5854234	ABCs	HIC	USA	118	167	-	E	E3	0	0	1	1	0	0	0	0	0	0	0	0	0	0	1	0	0	0	1	0	0
20155366	SRR5854233	ABCs	HIC	USA	6	382	ermT, tetM, ant6-Ia, aph3-III, sat4A	A-C	M6	1	1	1	1	0	0	0	1	0	0	0	0	0	0	1	0	0	0	1	1	0
20155367	SRR5854236	ABCs	HIC	USA	28	52	-	E	E4	0	0	1	1	0	0	1	0	0	0	0	0	0	0	1	0	0	0	1	0	0
20155368	SRR5854235	ABCs	HIC	USA	1	28	-	A-C	A-C3	0	1	0	1	0	0	1	0	0	0	0	0	0	0	1	0	1	0	0	1	0
20155369	SRR5854230	ABCs	HIC	USA	1	28	-	A-C	A-C3	0	1	0	1	0	0	1	0	0	0	0	0	0	0	1	0	1	0	0	1	0
20155370	SRR5854229	ABCs	HIC	USA	1	28	-	A-C	A-C3	0	1	0	1	0	0	1	0	0	0	0	0	0	0	1	0	1	0	0	1	0
20155371	SRR5854232	ABCs	HIC	USA	11	403	-	E	E6	0	0	1	1	1	1	0	0	0	0	0	0	0	0	1	0	0	0	1	0	0
20155372	SRR5854231	ABCs	HIC	USA	11	403	ermTR, tetO	E	E6	0	0	1	1	1	1	0	0	0	0	0	0	0	0	1	0	0	0	1	0	0
20155373	SRR5854238	ABCs	HIC	USA	9	75	-	E	E3	0	0	0	1	0	0	0	0	0	0	0	1	1	0	1	0	0	1	0	1	0
20155374	SRR5854237	ABCs	HIC	USA	89	101	ermT, tetM, ant6-Ia, aph3-III, sat4A	E	E4	0	0	0	1	0	0	0	0	0	0	0	0	0	0	1	0	0	0	0	0	0
20155375	SRR5853863	ABCs	HIC	USA	28	52	-	E	E4	0	0	1	1	0	0	1	0	0	0	0	0	0	0	1	0	0	0	1	0	0
20155376	SRR5853864	ABCs	HIC	USA	89	101	-	E	E4	0	0	1	1	0	0	0	0	0	0	0	0	0	0	1	0	0	0	1	0	0
20155377	SRR5853861	ABCs	HIC	USA	1	28	-	A-C	A-C3	0	1	0	1	0	0	1	0	0	0	0	0	0	0	1	0	0	0	0	1	0
20155378	SRR5853862	ABCs	HIC	USA	2	55	-	E	E4	0	0	1	1	0	0	0	1	0	0	0	0	0	0	0	0	0	0	1	1	0
20155379	SRR5853859	ABCs	HIC	USA	2	55	parC-S6F	E	E4	0	0	1	1	0	0	0	1	0	0	0	0	0	0	0	0	0	0	1	1	0
20155380	SRR5853860	ABCs	HIC	USA	58	176	ermB, tetM, aph3-III, sat4A	E	E3	0	0	0	1	0	0	0	0	0	0	1	1	1	0	1	0	0	0	0	0	0
20155381	SRR5853857	ABCs	HIC	USA	81	837	-	D	E6	0	0	0	1	1	0	0	0	1	1	0	0	0	0	0	0	0	0	0	0	0
20155382	SRR5853858	ABCs	HIC	USA	1	28	-	A-C	A-C3	0	1	0	1	0	0	1	0	0	0	0	0	0	0	1	0	1	0	0	1	0
20155383	SRR5853865	ABCs	HIC	USA	11	403	-	E	E6	0	0	1	1	1	1	0	0	0	0	0	0	0	0	1	0	0	0	1	0	0
20155384	SRR5853866	ABCs	HIC	USA	11	403	-	E	E6	0	0	1	1	1	1	0	0	0	0	0	0	0	0	1	0	0	0	1	0	0
20155385	SRR5854191	ABCs	HIC	USA	3	15	-	A-C	A-C5	0	1	1	1	0	0	0	1	0	0	0	0	0	0	1	0	0	1	1	0	1
20155386	SRR5854190	ABCs	HIC	USA	83	853	parC-S6A	D	D4	0	0	0	1	0	0	0	0	1	1	0	0	0	0	1	0	0	0	0	0	0
20155387	SRR5854061	ABCs	HIC	USA	89	860	-	E	E4	0	0	1	1	0	0	0	0	0	0	0	0	0	0	1	0	0	0	1	1	0
20155388	SRR5854051	ABCs	HIC	USA	89	101	-	E	E4	0	0	1	1	0	0	0	0	0	0	0	0	0	0	1	0	0	0	1	0	0
20155389	SRR5854195	ABCs	HIC	USA	1	28	-	A-C	A-C3	0	1	0	1	0	0	1	0	0	0	0	0	0	0	1	0	1	0	0	1	0
20155390	SRR5854194	ABCs	HIC	USA	92	82	-	E	E2	0	0	1	1	0	0	1	0	0	0	0	0	0	0	1	0	0	0	1	0	0
20155391	SRR5854113	ABCs	HIC	USA	1	28	-	A-C	A-C3	0	1	0	1	0	0	1	0	0	0	0	0	0	0	1	0	1	0	0	1	0
20155392	SRR5853831	ABCs	HIC	USA	89	101	-	E	E4	0	0	1	1	0	0	0	0	0	0	0	0	0	0	1	0	0	1	1	0	0
20155393	SRR5854175	ABCs	HIC	USA	87	62	-	E	E3	0	0	0	1	0	0	1	0	0	0	1	1	1	0	1	0	0	1	0	1	0
20155405	SRR5854174	ABCs	HIC	USA	1	28	-	A-C	A-C3	0	1	0	1	0	0	1	0	0	0	0	0	0	0	1	0	1	0	0	1	0
20155406	SRR5853985	ABCs	HIC	USA	28	52	-	E	E4	0	0	1	1	0	0	1	1	0	0	0	0	0	0	1	0	0	0	1	0	0
20155407	SRR5853895	ABCs	HIC	USA	4	39	ermTR, tetO	E	E1	0	0	1	0	0	0	0	0	0	0	0	0	1	0	1	0	0	0	1	1	0
20155408	SRR5854019	ABCs	HIC	USA	165	768	-	E	E1	0	0	0	0	1	1	0	0	1	1	0	0	0	0	1	0	0	0	0	0	0
20155409	SRR5853896	ABCs	HIC	USA	12	36	-	A-C	A-C4	0	0	0	1	1	1	0	0	0	0	0	0	0	0	1	0	1	0	0	0	0
20155410	SRR5853998	ABCs	HIC	USA	12	36	ermTR, tetM, parC-D5N	A-C	A-C4	0	0	0	1	1	1	0	0	0	0	0	0	0	0	1	0	1	0	0	0	0
20155411	SRR5853999	ABCs	HIC	USA	1	28	-	A-C	A-C3	0	1	0	1	0	0	1	0	0	0	0	0	0	0	1	0	1	0	0	1	0
20155413	SRR5853867	ABCs	HIC	USA	89	101	-	E	E4	0	0	1	1	0	0	0	1	0	0	0	0	0	0	1	0	0	0	1	0	0
20155414	SRR5854033	ABCs	HIC	USA	28	52	ermB, tetM	E	E4	0	0	1	1	0	0	1	0	0	0	0	0	0	0	1	0	0	0	1	0	0
20155415	SRR5854034	ABCs	HIC	USA	11	403	-	E	E6	0	0	1	1	0	0	0	0	0	0	0	0	0	0	1	0	0	0	1	0	0
20155416	SRR5853968	ABCs	HIC	USA	1	28	-	A-C	A-C3	0	1	0	1	0	0	1	0	0	0	0	0	0	0	1	0	1	0	0	1	0
20155417	SRR5853967	ABCs	HIC	USA	44	641	-	E	E3	0	0	0	1	1	0	1	1	0	0	0	0	0	0	0	0	0	0	0	1	0
20155418	SRR5853966	ABCs	HIC	USA	1	28	-	A-C	A-C3	0	1	0	1	0	0	1	0	0	0	0	0	0	0	1	0	1	0	0	1	0
20155575	SRR5853965	ABCs	HIC	USA	1	28	-	A-C	A-C3	0	1	0	1	0	0	1	0	0	0	0	0	0	0	1	0	1	0	0	1	0
20155576	SRR5853972	ABCs	HIC	USA	89	101	-	E	E4	0	0	1	1	0	0	0	1	0	0	0	0	0	0	1	0	0	1	1	0	0
20155577	SRR5853971	ABCs	HIC	USA	1	28	-	A-C	A-C3	0	1	0	1	0	0	1	0	0	0	0	0	0	0	1	0	1	0	0	1	0
20155578	SRR5853970	ABCs	HIC	USA	77	63	-	E	E4	0	0	0	0	0	0	0	0	1	1	1	1	0	0	1	0	0	0	0	1	0
20155579	SRR5853969	ABCs	HIC	USA	77	133	-	E	E4	0	0	0	1	0	0	0	0	0	1	0	0	0	0	1	0	0	0	0	0	0
20155580	SRR5853964	ABCs	HIC	USA	77	133	-	E	E4	0	0	0	1	0	0	0	0	0	1	0	0	0	0	1	0	0	0	0	0	0
20155581	SRR5853963	ABCs	HIC	USA	89	407	parC-D10N	E	E4	0	0	1	1	0	0	0	0	0	0	0	0	0	0	1	0	0	0	1	0	0
20155582	SRR5853817	ABCs	HIC	USA	118	167	-	E	E3	0	0	1	1	0	0	0	0	0	0	0	0	0	0	1	0	0	0	1	0	0
20155583	SRR5853818	ABCs	HIC	USA	82	334	-	E	E3	0	0	1	1	1	1	0	0	0	0	0	0	0	0	1	0	0	0	1	0	0
20155584	SRR5853819	ABCs	HIC	USA	28	52	-	E	E4	0	0	1	1	0	0	1	1	0	0	0	0	0	0	1	0	0	1	1	0	0
20155585	SRR5853820	ABCs	HIC	USA	77	133	-	E	E4	0	0	0	1	0	0	0	0	0	1	0	0	0	0	1	0	0	0	0	0	0
20155586	SRR5853813	ABCs	HIC	USA	1	28	-	A-C	A-C3	0	1	0	1	0	0	1	0	0	0	0	0	0	0	1	0	1	0	0	1	0
20155587	SRR5853814	ABCs	HIC	USA	89	101	-	E	E4	0	0	1	1	0	0	0	0	0	0	0	0	0	0	1	0	0	0	1	0	0
20155588	SRR5853815	ABCs	HIC	USA	75	150	ermB, tetM	E	E6	0	0	0	1	0	0	0	0	1	1	0	0	0	0	1	0	0	0	0	1	0
20155589	SRR5853816	ABCs	HIC	USA	75	861	ermT, tetM, ant6-Ia, aph3-III, sat4A	E	E6	0	0	1	1	1	1	0	0	1	0	0	0	0	0	1	0	0	0	1	1	0
20155590	SRR5853811	ABCs	HIC	USA	12	36	-	A-C	A-C4	0	0	0	1	1	1	0	0	0	0	0	0	0	0	1	0	1	0	0	0	0
20155591	SRR5853812	ABCs	HIC	USA	1	28	ant6-Ia, aph3-III, sat4A	A-C	A-C3	0	1	0	1	0	0	1	0	0	0	0	0	0	0	1	0	1	0	0	1	0
20155592	SRR5854136	ABCs	HIC	USA	82	334	-	E	E3	0	0	1	1	1	1	0	0	1	1	0	0	0	0	1	0	0	0	1	0	0
20155593	SRR5854132	ABCs	HIC	USA	1	28	-	A-C	A-C3	0	1	0	1	0	0	1	0	0	0	0	0	0	0	1	0	0	0	0	1	0
20155596	SRR5854246	ABCs	HIC	USA	89	101	-	E	E4	0	0	1	1	0	0	0	0	0	0	0	0	0	0	1	0	0	0	1	0	0
20155597	SRR5854245	ABCs	HIC	USA	11	403	-	E	E6	0	0	1	1	1	1	0	0	0	0	0	0	0	0	1	0	0	0	1	1	0
20155599	SRR5854240	ABCs	HIC	USA	1	28	ermTR	A-C	A-C3	0	1	0	1	0	0	1	0	0	0	0	0	0	0	1	0	0	0	0	1	0
20155600	SRR5854239	ABCs	HIC	USA	28	52	-	E	E4	0	0	1	1	0	0	1	0	0	0	0	0	0	0	1	0	0	0	1	0	0
20155601	SRR5854242	ABCs	HIC	USA	12	36	-	A-C	A-C4	0	0	0	1	1	1	0	0	0	0	0	0	0	0	1	0	0	0	0	1	0
20155602	SRR5854241	ABCs	HIC	USA	87	62	ermB, tetM, aph3-III, sat4A	E	E3	0	0	1	1	0	0	1	0	0	0	1	1	1	0	1	0	0	1	1	1	0
20155603	SRR5854200	ABCs	HIC	USA	9	891	-	E	E3	0	0	0	1	0	0	0	0	0	0	1	1	0	0	1	0	0	0	0	1	0
20155604	SRR5854137	ABCs	HIC	USA	1	28	-	A-C	A-C3	0	1	0	1	0	0	1	0	0	0	0	0	0	0	1	0	1	0	0	1	0
20155605	SRR5854111	ABCs	HIC	USA	4	39	-	E	E1	0	0	1	0	0	0	0	0	0	0	0	0	1	0	1	0	0	1	1	1	0
20155606	SRR5854112	ABCs	HIC	USA	3	15	ermB, tetM, aph3-III, sat4A	A-C	A-C5	0	1	0	1	0	0	0	0	0	0	0	0	1	0	1	0	0	1	0	0	1
20155607	SRR5854109	ABCs	HIC	USA	3	15	mef, msrD	A-C	A-C5	0	1	0	1	0	0	0	1	0	0	0	0	1	0	1	0	0	1	0	0	1
20155608	SRR5854110	ABCs	HIC	USA	1	28	tetM, ant6-Ia, aph3-III, sat4A	A-C	A-C3	0	1	0	1	0	0	1	0	0	0	0	0	0	0	1	0	1	0	0	1	0
20155609	SRR5854107	ABCs	HIC	USA	75	49	-	E	E6	0	0	1	1	0	0	0	0	1	0	0	0	0	0	1	0	0	0	1	1	0
20155610	SRR5854108	ABCs	HIC	USA	89	101	-	E	E4	0	0	0	1	0	0	0	0	0	0	0	0	0	0	1	0	0	0	0	1	0
20155611	SRR5854105	ABCs	HIC	USA	12	36	ermTR, tetO	A-C	A-C4	0	0	0	1	1	1	0	0	0	0	0	0	0	0	1	0	1	0	0	1	0
20155612	SRR5854106	ABCs	HIC	USA	89	101	-	E	E4	0	0	0	1	0	0	0	0	0	0	0	0	0	0	1	0	0	0	0	0	0
20155613	SRR5854114	ABCs	HIC	USA	1	28	tetM	A-C	A-C3	0	1	0	1	0	0	1	0	0	0	0	0	0	0	1	0	0	0	0	1	0
20155615	SRR5854115	ABCs	HIC	USA	27	308	-	E	E2	0	0	1	1	0	0	1	0	0	0	0	0	0	0	1	0	1	0	1	0	0
20155616	SRR5854010	ABCs	HIC	USA	2	55	tetM	E	E4	0	0	1	1	0	0	0	1	0	0	0	0	0	0	0	0	0	0	1	1	0
20155617	SRR5854009	ABCs	HIC	USA	75	49	tetO	E	E6	0	0	1	1	0	0	0	0	1	0	0	0	0	0	1	0	0	0	1	1	0
20155618	SRR5854008	ABCs	HIC	USA	1	28	-	A-C	A-C3	0	1	1	1	0	0	1	0	0	0	0	0	0	0	1	0	1	0	1	1	0
20155619	SRR5854007	ABCs	HIC	USA	12	36	tetM, ant6-Ia, aph3-III, sat4A	A-C	A-C4	0	0	0	1	1	1	0	0	0	0	0	0	0	0	1	0	1	0	0	0	0
20155620	SRR5854006	ABCs	HIC	USA	1	28	-	A-C	A-C3	0	1	0	1	0	0	1	0	0	0	0	0	0	0	1	0	0	0	0	1	0
20155621	SRR5854005	ABCs	HIC	USA	1	28	ermTR, tetO	A-C	A-C3	0	1	0	1	0	0	1	0	0	0	0	0	0	0	1	0	0	0	0	1	0
20155622	SRR5854004	ABCs	HIC	USA	1	28	-	A-C	A-C3	0	1	0	1	0	0	1	0	0	0	0	0	0	0	1	0	1	0	0	1	0
20155623	SRR5854003	ABCs	HIC	USA	1	28	-	A-C	A-C3	0	1	0	1	0	0	1	0	0	0	0	0	0	0	1	0	1	0	0	1	0
20155624	SRR5854002	ABCs	HIC	USA	1	28	-	A-C	A-C3	0	1	0	1	0	0	1	0	0	0	0	0	0	0	1	0	1	0	0	1	0
20155625	SRR5854001	ABCs	HIC	USA	3	15	-	A-C	A-C5	0	1	0	1	0	0	0	0	0	0	0	0	1	0	1	0	0	1	0	0	1
20155626	SRR5853868	ABCs	HIC	USA	1	28	-	A-C	A-C3	0	1	0	1	0	0	1	0	0	0	0	0	0	0	1	0	0	0	0	1	0
20155627	SRR5853869	ABCs	HIC	USA	1	28	-	A-C	A-C3	0	1	0	1	0	0	1	0	0	0	0	0	0	0	1	0	1	0	0	1	0
20155628	SRR5853870	ABCs	HIC	USA	3	15	-	A-C	A-C5	0	1	0	1	0	0	0	0	0	0	0	0	1	0	1	0	0	1	0	0	1
20155629	SRR5853871	ABCs	HIC	USA	1	28	-	A-C	A-C3	0	1	0	1	0	0	1	0	0	0	0	0	0	0	1	0	1	0	0	1	0
20155630	SRR5853872	ABCs	HIC	USA	3	15	ermT	A-C	A-C5	0	1	0	1	0	0	0	0	0	0	0	0	1	0	1	0	0	1	0	0	1
20155631	SRR5853873	ABCs	HIC	USA	1	28	tetM	A-C	A-C3	0	1	0	1	0	0	1	0	0	0	0	0	0	0	1	0	1	0	0	1	0
20155632	SRR5853874	ABCs	HIC	USA	28	52	-	E	E4	0	0	1	1	0	0	1	0	0	0	0	0	0	0	1	0	0	0	1	0	0
20155633	SRR5853875	ABCs	HIC	USA	75	49	tetO	E	E6	0	0	1	1	0	0	0	0	1	0	0	0	0	0	1	0	0	0	1	1	0
20155634	SRR5853876	ABCs	HIC	USA	1	28	-	A-C	A-C3	0	1	0	1	0	0	1	0	0	0	0	0	0	0	1	0	1	0	0	1	0
20155635	SRR5853877	ABCs	HIC	USA	3	15	-	A-C	A-C5	0	0	0	1	0	0	0	1	0	0	0	0	1	0	1	0	0	1	0	0	1
20155636	SRR5854278	ABCs	HIC	USA	1	28	-	A-C	A-C3	0	1	0	1	0	0	1	0	0	0	0	0	0	0	1	0	0	0	0	1	0
20155637	SRR5854277	ABCs	HIC	USA	89	101	-	E	E4	0	0	1	1	0	0	0	0	0	0	0	0	0	0	1	0	0	0	1	0	0
20155638	SRR5854280	ABCs	HIC	USA	12	36	-	A-C	A-C4	0	0	1	1	1	1	0	0	0	0	0	0	0	0	1	0	1	0	1	0	0
20155639	SRR5854279	ABCs	HIC	USA	76	50	ermT, tetM, ant6-Ia, aph3-III, sat4A	E	E2	0	0	0	1	1	1	0	0	0	0	0	0	0	0	1	0	0	0	0	1	0
20155640	SRR5854282	ABCs	HIC	USA	77	63	-	E	E4	0	0	1	0	0	0	0	0	0	0	1	1	0	0	1	0	0	0	1	0	0
20155641	SRR5854281	ABCs	HIC	USA	77	63	-	E	E4	0	0	1	0	0	0	0	0	0	0	1	1	0	0	1	0	0	0	1	0	0
20155642	SRR5853784	ABCs	HIC	USA	2	55	-	E	E4	0	0	1	1	0	0	0	1	0	0	0	0	0	0	0	0	0	1	1	1	0
20155643	SRR5854283	ABCs	HIC	USA	1	28	-	A-C	A-C3	0	1	0	1	0	0	1	0	0	0	0	0	0	0	1	0	0	0	0	1	0
20155644	SRR5854276	ABCs	HIC	USA	1	28	ermB, tetM, aph3-III, sat4A	A-C	A-C3	0	1	0	1	0	0	1	0	0	0	0	0	0	0	1	0	1	0	0	1	0
20155645	SRR5854275	ABCs	HIC	USA	1	28	-	A-C	A-C3	0	1	0	1	0	0	1	0	0	0	0	0	0	0	1	0	1	0	0	1	0
20155646	SRR5854142	ABCs	HIC	USA	3	15	-	A-C	A-C5	0	1	0	1	0	0	0	0	0	0	0	0	1	0	1	0	0	1	0	0	1
20155647	SRR5854143	ABCs	HIC	USA	1	28	-	A-C	A-C3	0	1	0	1	0	0	1	0	0	0	0	0	0	0	1	0	1	0	0	1	0
20155648	SRR5854140	ABCs	HIC	USA	11	403	-	E	E6	0	0	1	1	1	1	0	0	0	0	0	0	0	0	1	0	0	0	1	1	0
20155649	SRR5854141	ABCs	HIC	USA	4	39	-	E	E1	0	0	1	0	0	0	0	0	0	0	0	0	1	0	1	0	0	1	1	1	0
20155650	SRR5854146	ABCs	HIC	USA	3	15	-	A-C	A-C5	0	1	0	1	0	0	0	0	0	0	0	0	1	0	1	0	0	1	0	0	1
20155651	SRR5854147	ABCs	HIC	USA	89	101	-	E	E4	0	0	1	1	0	0	0	0	0	0	0	0	0	0	1	0	0	0	1	0	0
20155652	SRR5854144	ABCs	HIC	USA	77	63	parC-D10N	E	E4	0	0	0	0	0	0	0	0	1	1	1	1	0	0	1	0	0	0	0	1	0
20155653	SRR5854145	ABCs	HIC	USA	81	624	-	D	E6	0	0	0	1	1	0	0	0	1	1	0	0	0	0	0	0	0	0	0	0	0
20155654	SRR5854138	ABCs	HIC	USA	4	39	-	E	E1	0	0	1	0	0	0	0	0	0	0	0	0	1	0	1	0	0	0	1	1	0
20155655	SRR5854139	ABCs	HIC	USA	1	28	-	A-C	A-C3	0	1	0	1	0	0	1	0	0	0	0	0	0	0	1	0	1	0	0	1	0
20155656	SRR5854181	ABCs	HIC	USA	6	382	-	A-C	M6	1	1	1	1	0	0	0	1	0	0	0	0	0	0	1	0	0	0	1	1	0
20155657	SRR5854178	ABCs	HIC	USA	49	862	-	E	E3	0	0	1	1	1	0	0	0	0	0	0	0	0	0	0	0	0	0	1	0	0
20155658	SRR5854063	ABCs	HIC	USA	87	62	-	E	E3	0	0	1	1	0	0	1	0	0	0	1	1	1	0	1	0	0	1	1	1	0
20155659	SRR5854062	ABCs	HIC	USA	1	28	-	A-C	A-C3	0	1	0	1	0	0	1	0	0	0	0	0	0	0	1	0	1	0	0	1	0
20155660	SRR5854069	ABCs	HIC	USA	1	28	-	A-C	A-C3	0	1	0	1	0	0	1	0	0	0	0	0	0	0	1	0	1	0	0	1	0
20155661	SRR5854068	ABCs	HIC	USA	28	52	-	E	E4	0	0	1	1	0	0	1	0	0	0	0	0	0	0	1	0	0	0	1	0	0
20155662	SRR5854067	ABCs	HIC	USA	1	28	ermB, tetM	A-C	A-C3	0	1	0	1	0	0	1	0	0	0	0	0	0	0	1	0	1	0	0	1	0
20156011	SRR5854066	ABCs	HIC	USA	1	28	tetM, parC-D10G	A-C	A-C3	0	1	1	1	0	0	1	0	0	0	0	0	1	0	1	0	1	0	1	1	0
20156012	SRR5854073	ABCs	HIC	USA	77	399	-	E	E4	0	0	0	1	0	0	0	0	0	0	0	0	0	0	0	0	0	0	0	0	0
20156013	SRR5854072	ABCs	HIC	USA	1	28	-	A-C	A-C3	0	1	0	1	0	0	1	0	0	0	0	0	0	0	1	0	1	0	0	1	0
20156016	SRR5853921	ABCs	HIC	USA	118	167	parC-S6A	E	E3	0	0	1	1	0	0	0	0	0	0	0	0	0	0	1	0	0	0	1	0	0
20156017	SRR5853922	ABCs	HIC	USA	77	63	ermB, ermTR, tetM, ant6-Ia, aph3-III, sat4	E	E4	0	0	0	0	0	0	0	1	0	0	1	1	0	0	1	0	0	0	0	1	0
20156019	SRR5853832	ABCs	HIC	USA	6	382	-	A-C	M6	1	1	1	1	0	0	0	1	0	0	0	0	0	0	1	0	0	0	1	1	0
20156020	SRR5853833	ABCs	HIC	USA	1	28	ermTR	A-C	A-C3	0	1	0	1	0	0	1	0	0	0	0	0	0	0	1	0	1	0	0	1	0
20156022	SRR5853917	ABCs	HIC	USA	12	36	-	A-C	A-C4	0	0	1	1	1	1	0	0	0	0	0	0	0	0	1	0	1	0	1	0	0
20156098	SRR5853918	ABCs	HIC	USA	89	101	-	E	E4	0	0	1	1	0	0	0	0	0	0	0	0	0	0	1	0	0	0	1	0	0
20156099	SRR5853919	ABCs	HIC	USA	59	864	-	D	E6	0	0	0	1	0	0	1	0	0	0	0	0	0	0	1	0	0	0	0	0	0
20156100	SRR5853920	ABCs	HIC	USA	11	403	-	E	E6	0	0	1	1	0	0	0	0	0	0	0	0	0	0	1	0	0	0	1	0	0
20156101	SRR5853834	ABCs	HIC	USA	82	334	ermT	E	E3	0	0	1	1	1	1	0	0	0	0	0	0	0	0	1	0	0	0	1	0	0
20156102	SRR5853835	ABCs	HIC	USA	118	863	-	E	E3	0	0	1	1	0	0	0	0	0	0	0	0	0	0	1	0	0	0	1	1	0
20156103	SRR5853785	ABCs	HIC	USA	58	176	-	E	E3	0	0	0	1	0	0	0	0	0	0	1	1	1	0	1	0	0	0	0	1	0
20156104	SRR5853786	ABCs	HIC	USA	82	334	-	E	E3	0	0	1	1	1	1	0	0	0	0	0	0	0	0	1	0	0	0	1	0	0
20156105	SRR5853787	ABCs	HIC	USA	59	172	-	D	E6	0	0	1	1	0	0	1	0	0	0	0	0	0	0	1	0	0	0	1	0	0
20156106	SRR5853788	ABCs	HIC	USA	77	63	-	E	E4	0	0	0	0	0	0	0	1	0	0	1	1	0	0	1	0	0	0	0	1	0
20156107	SRR5853789	ABCs	HIC	USA	76	50	-	E	E2	0	0	0	1	0	0	1	0	0	0	0	0	0	0	1	0	0	0	0	1	0
20156108	SRR5853790	ABCs	HIC	USA	59	864	ermT, tetM, ant6-Ia, aph3-III, sat4A	D	E6	0	0	0	1	0	0	1	0	0	0	0	0	0	0	1	0	0	0	0	0	0
20156109	SRR5853791	ABCs	HIC	USA	1	28	-	A-C	A-C3	0	1	0	1	0	0	1	0	0	0	0	0	0	0	1	0	1	0	0	1	0
20156110	SRR5853792	ABCs	HIC	USA	216	865	-	NT	NT	0	0	0	0	0	0	0	0	0	0	0	0	1	0	1	0	0	0	0	0	0
20156111	SRR5853793	ABCs	HIC	USA	59	172	-	D	E6	0	0	1	1	0	0	1	0	0	0	0	0	0	0	1	0	0	0	1	0	0
20156112	SRR5853794	ABCs	HIC	USA	87	62	-	E	E3	0	0	1	1	0	0	1	0	0	0	1	1	1	0	1	0	0	1	1	1	0
20156113	SRR5853932	ABCs	HIC	USA	89	101	-	E	E4	0	0	1	1	0	0	0	0	0	0	0	0	0	0	1	0	0	0	1	0	0
20156154	SRR5853931	ABCs	HIC	USA	81	837	-	D	E6	0	0	0	1	1	0	0	0	1	1	0	0	0	0	0	0	0	0	0	0	0
20156155	SRR5853930	ABCs	HIC	USA	89	101	tetO	E	E4	0	0	1	1	0	0	0	1	0	0	0	0	0	0	1	0	0	0	1	0	0
20156156	SRR5853929	ABCs	HIC	USA	1	28	-	A-C	A-C3	0	1	0	1	0	0	1	0	0	0	0	0	0	0	1	0	1	0	0	1	0
20156158	SRR5853927	ABCs	HIC	USA	82	334	-	E	E3	0	0	1	1	1	1	0	0	0	0	0	0	0	0	1	0	0	0	1	0	0
20156159	SRR5853926	ABCs	HIC	USA	1	28	-	A-C	A-C3	0	1	0	1	0	0	1	0	0	0	0	0	0	0	1	0	1	0	0	1	0
20156160	SRR5853925	ABCs	HIC	USA	89	101	-	E	E4	0	0	1	1	0	0	0	0	0	0	0	0	0	0	1	0	0	0	1	0	0
20156161	SRR5853924	ABCs	HIC	USA	12	36	parC-S6A	A-C	A-C4	0	0	1	1	1	1	0	0	0	0	0	0	0	0	1	0	1	0	1	0	0
20156162	SRR5853923	ABCs	HIC	USA	3	15	-	A-C	A-C5	0	0	0	1	0	0	0	1	0	0	0	0	1	0	1	0	0	1	0	0	1
20156163	SRR5854196	ABCs	HIC	USA	28	52	-	E	E4	0	0	1	1	0	0	1	0	0	0	0	0	0	0	1	0	0	0	1	0	0
20156164	SRR5854197	ABCs	HIC	USA	77	63	ermTR, gyrA-S11F, parC-S6F, aadD	E	E4	0	0	0	0	0	0	0	0	0	0	1	1	0	0	1	0	1	0	0	0	0
20156165	SRR5854070	ABCs	HIC	USA	101	182	-	D	D4	0	0	0	1	0	0	1	1	0	0	0	0	0	0	1	0	1	0	0	0	0
20156166	SRR5854071	ABCs	HIC	USA	1	28	-	A-C	A-C3	0	1	0	1	0	0	1	0	0	0	0	0	0	0	1	0	1	0	0	0	1
20156167	SRR5854076	ABCs	HIC	USA	12	36	-	A-C	A-C4	0	0	1	1	1	1	0	0	0	0	0	0	0	0	1	0	1	0	1	0	0
20156168	SRR5854077	ABCs	HIC	USA	1	28	-	A-C	A-C3	0	1	0	1	0	0	0	0	0	0	0	0	0	0	1	0	1	0	0	1	0
20156169	SRR5854074	ABCs	HIC	USA	63	385	mef, tetM, cat, msrD	E	E6	0	0	0	0	0	0	0	0	0	0	0	0	0	0	1	0	0	0	0	0	0
20156170	SRR5854075	ABCs	HIC	USA	1	28	-	A-C	A-C3	0	1	0	1	0	0	1	0	0	0	0	0	0	0	1	0	1	0	0	1	0
20156171	SRR5854064	ABCs	HIC	USA	77	63	-	E	E4	0	0	0	0	0	0	0	0	0	0	1	1	0	0	1	0	1	0	0	0	0
20156172	SRR5854065	ABCs	HIC	USA	1	28	-	A-C	A-C3	0	1	0	1	0	0	1	0	0	0	0	0	0	0	1	0	1	0	0	1	0
20156173	SRR5854206	ABCs	HIC	USA	3	15	-	A-C	A-C5	0	0	0	1	0	0	0	1	0	0	0	0	1	0	1	0	0	1	0	0	1
20156174	SRR5854205	ABCs	HIC	USA	12	36	-	A-C	A-C4	0	0	1	1	1	1	0	0	0	0	0	0	0	0	1	0	1	0	1	0	0
20156175	SRR5854208	ABCs	HIC	USA	12	36	-	A-C	A-C4	0	0	0	1	1	1	0	0	0	0	0	0	0	0	1	0	1	0	0	0	0
20156176	SRR5854207	ABCs	HIC	USA	1	28	-	A-C	A-C3	0	1	0	1	0	0	1	0	0	0	0	0	0	0	1	0	1	0	0	1	0
20156177	SRR5854210	ABCs	HIC	USA	12	36	-	A-C	A-C4	0	0	1	1	1	1	0	0	0	0	0	0	0	0	1	0	1	0	1	0	0
20156178	SRR5854209	ABCs	HIC	USA	12	36	ermB, tetM	A-C	A-C4	0	0	1	1	1	1	0	0	0	0	0	0	0	0	1	0	1	0	1	0	0
20156179	SRR5854212	ABCs	HIC	USA	4	39	-	E	E1	0	0	1	0	0	0	0	0	0	0	0	0	1	0	1	0	0	0	1	1	0
20156180	SRR5854211	ABCs	HIC	USA	1	28	-	A-C	A-C3	0	1	0	1	0	0	1	0	0	0	0	0	0	0	1	0	1	0	0	1	0
20156181	SRR5854203	ABCs	HIC	USA	28	52	-	E	E4	0	0	1	1	0	0	1	0	0	0	0	0	0	0	1	0	0	0	1	0	0
20156182	SRR5854202	ABCs	HIC	USA	4	39	ermTR, tetM	E	E1	0	0	1	0	0	0	0	0	0	0	0	0	1	0	1	0	0	0	1	1	0
20156183	SRR5854251	ABCs	HIC	USA	6	382	-	A-C	M6	1	1	1	1	0	0	0	0	0	0	0	0	0	0	1	0	0	0	1	1	0
20156184	SRR5854252	ABCs	HIC	USA	3	15	-	A-C	A-C5	0	0	0	1	0	0	0	1	0	0	0	0	1	0	1	0	0	1	0	0	1
20156185	SRR5854253	ABCs	HIC	USA	114	220	-	E	E4	0	0	0	1	0	0	0	0	0	0	0	0	0	0	1	0	0	0	0	0	0
20156186	SRR5854254	ABCs	HIC	USA	12	36	mef, msrD	A-C	A-C4	0	0	1	1	1	1	0	0	0	0	0	0	0	0	1	0	1	0	1	0	0
20156187	SRR5854247	ABCs	HIC	USA	89	101	ermT	E	E4	0	0	0	1	0	0	0	0	0	0	0	0	0	0	1	0	0	0	0	0	0
20156188	SRR5854248	ABCs	HIC	USA	25	192	-	E	E3	0	0	0	1	0	0	0	0	0	0	0	0	0	0	1	0	0	0	0	0	0
20156189	SRR5854249	ABCs	HIC	USA	89	101	-	E	E4	0	0	0	1	0	0	0	0	0	0	0	0	0	0	1	0	0	0	0	0	0
20156190	SRR5854250	ABCs	HIC	USA	89	101	-	E	E4	0	0	0	1	0	0	0	0	0	0	0	0	0	0	1	0	0	0	0	0	0
20156191	SRR5854243	ABCs	HIC	USA	1	28	tetM	A-C	A-C3	0	1	0	1	0	0	1	0	0	0	0	0	0	0	1	0	1	0	0	1	0
20156264	SRR5854244	ABCs	HIC	USA	76	50	-	E	E2	0	0	0	1	0	0	1	0	0	0	0	0	0	0	1	0	0	0	0	1	0
20156265	SRR5853879	ABCs	HIC	USA	12	36	-	A-C	A-C4	0	0	1	1	1	1	0	0	0	0	0	0	0	0	1	0	1	0	1	0	0
20156266	SRR5853878	ABCs	HIC	USA	59	172	-	D	E6	0	0	1	1	0	0	1	0	0	0	0	0	0	0	1	0	0	0	1	0	0
20156267	SRR5853987	ABCs	HIC	USA	82	334	-	E	E3	0	0	1	1	1	1	0	0	0	0	0	0	0	0	1	0	0	0	1	0	0
20156268	SRR5853986	ABCs	HIC	USA	76	50	-	E	E2	0	0	1	1	0	0	1	0	0	0	0	0	0	0	1	0	0	0	1	1	0
20156269	SRR5853883	ABCs	HIC	USA	92	82	-	E	E2	0	0	1	1	0	0	1	0	0	0	0	0	0	0	1	0	0	0	1	0	0
20156270	SRR5853882	ABCs	HIC	USA	82	866	-	E	E3	0	0	0	1	1	1	0	0	0	0	0	0	0	0	1	0	0	0	0	0	0
20156271	SRR5853881	ABCs	HIC	USA	75	150	-	E	E6	0	0	0	1	0	0	0	1	1	1	0	0	0	0	1	0	0	0	0	1	0
20156272	SRR5853880	ABCs	HIC	USA	92	82	-	E	E2	0	0	1	1	0	0	1	0	0	0	0	0	0	0	1	0	0	0	1	0	0
20156319	SRR5853984	ABCs	HIC	USA	68	247	ermTR, tetM, parC-D10G	E	E2	0	0	1	1	0	0	1	0	1	1	0	0	0	0	1	0	0	0	1	0	0
20156320	SRR5853983	ABCs	HIC	USA	28	52	-	E	E4	0	1	0	1	0	0	1	0	0	0	0	0	0	0	1	0	0	0	0	0	0
20156321	SRR5854017	ABCs	HIC	USA	75	150	-	E	E6	0	0	1	1	0	0	0	1	1	1	0	0	0	0	1	0	0	0	1	1	0
20156323	SRR5854018	ABCs	HIC	USA	12	36	-	A-C	A-C4	0	0	0	1	1	1	0	0	0	0	0	0	0	0	1	0	1	0	0	0	0
20156324	SRR5854015	ABCs	HIC	USA	77	399	-	E	E4	0	0	0	1	0	0	0	0	0	0	0	0	0	0	0	0	0	0	0	0	0
20156325	SRR5854016	ABCs	HIC	USA	1	28	-	A-C	A-C3	0	1	0	1	0	0	1	1	0	0	0	0	0	0	1	0	1	0	0	0	1
20156359	SRR5854013	ABCs	HIC	USA	58	176	-	E	E3	0	0	1	1	1	0	0	0	0	0	1	1	0	0	1	0	0	0	1	0	0
20156360	SRR5854014	ABCs	HIC	USA	2	55	tetM, ant6-Ia, aph3-III, sat4A	E	E4	0	0	1	1	0	0	0	1	0	0	0	0	0	0	0	0	0	0	1	1	0
20156361	SRR5854011	ABCs	HIC	USA	89	101	-	E	E4	0	0	1	1	0	0	0	0	0	0	0	0	0	0	1	0	0	0	1	0	0
20156362	SRR5854012	ABCs	HIC	USA	22	46	ermtTR, tetT	E	E4	0	0	1	1	0	0	0	0	0	0	0	0	1	0	1	0	0	1	1	0	0
20156363	SRR5854020	ABCs	HIC	USA	89	101	-	E	E4	0	0	1	1	0	0	0	0	0	0	0	0	0	0	1	0	0	0	1	0	0
20156364	SRR5854021	ABCs	HIC	USA	77	399	-	E	E4	0	0	1	1	1	1	0	0	0	0	0	0	0	0	1	0	0	0	1	1	0
20156387	SRR5854153	ABCs	HIC	USA	82	334	-	E	E3	0	0	1	1	1	1	0	0	0	0	0	0	0	0	1	0	0	0	1	0	0
20156388	SRR5854152	ABCs	HIC	USA	77	63	-	E	E4	0	0	0	0	0	0	0	0	0	0	1	1	0	0	1	0	0	0	0	1	0
20156389	SRR5854155	ABCs	HIC	USA	1	28	ermT, tetM, ant6-Ia, aph3-III, sat4A	A-C	A-C3	0	1	0	1	0	0	1	0	0	0	0	0	0	0	1	0	1	0	0	1	0
20156390	SRR5854154	ABCs	HIC	USA	92	82	parC-S6A	E	E2	0	0	1	1	0	0	1	0	0	0	0	0	0	0	1	0	0	0	1	0	0
20156391	SRR5854149	ABCs	HIC	USA	12	36	tetM, ant6-Ia, aph3-III, sat4A	A-C	A-C4	0	0	1	1	1	1	0	0	0	0	0	0	0	0	1	0	1	0	1	0	0
20156392	SRR5854148	ABCs	HIC	USA	82	334	-	E	E3	0	0	1	1	1	1	0	0	0	0	0	0	0	0	1	0	0	0	1	0	0
20156393	SRR5854151	ABCs	HIC	USA	1	28	ermT, tetM, ant6-Ia, aph3-III, sat4A	A-C	A-C3	0	1	0	1	0	0	1	0	0	0	0	0	0	0	1	0	1	0	0	1	0
20156394	SRR5854150	ABCs	HIC	USA	1	28	-	A-C	A-C3	0	1	0	1	0	0	1	0	0	0	0	0	0	0	1	0	1	0	0	1	0
20156395	SRR5854161	ABCs	HIC	USA	1	28	-	A-C	A-C3	0	1	0	1	0	0	1	0	0	0	0	0	0	0	1	0	1	0	0	1	0
20156396	SRR5854160	ABCs	HIC	USA	87	62	-	E	E3	0	0	1	1	0	0	1	0	0	0	1	1	1	0	1	0	0	1	1	1	0
20156397	SRR5853899	ABCs	HIC	USA	1	28	-	A-C	A-C3	0	1	0	1	0	0	1	0	0	0	0	0	0	0	1	0	1	0	0	1	0
20156398	SRR5853900	ABCs	HIC	USA	12	36	-	A-C	A-C4	0	0	1	1	1	1	0	0	0	0	0	0	0	0	1	0	1	0	1	0	0
20156399	SRR5853901	ABCs	HIC	USA	82	334	-	E	E3	0	0	1	1	1	1	0	0	0	0	0	0	0	0	1	0	0	0	1	0	0
20156400	SRR5853902	ABCs	HIC	USA	104	137	-	E	E2	0	0	0	0	0	0	0	0	1	1	0	0	0	0	1	0	0	0	0	0	0
20156401	SRR5853903	ABCs	HIC	USA	83	5	-	D	D4	0	0	0	1	0	0	0	1	0	0	0	0	0	0	1	0	0	0	0	0	0
20156402	SRR5853904	ABCs	HIC	USA	77	63	-	E	E4	0	0	0	0	0	0	0	1	0	0	1	1	0	0	1	0	0	0	0	0	0
20156403	SRR5853905	ABCs	HIC	USA	92	82	-	E	E2	0	0	1	1	0	0	1	0	0	0	0	0	0	0	1	0	0	0	1	0	0
20156404	SRR5853906	ABCs	HIC	USA	1	28	-	A-C	A-C3	0	1	0	1	0	0	1	0	0	0	0	0	0	0	1	0	1	0	0	1	0
20156406	SRR5853897	ABCs	HIC	USA	82	334	-	E	E3	0	0	1	1	1	1	0	0	0	0	0	0	0	0	1	0	0	0	1	0	0
20156407	SRR5853898	ABCs	HIC	USA	28	52	-	E	E4	0	0	1	1	0	0	1	1	0	0	0	0	0	0	1	0	0	0	1	0	0
20156408	SRR5854046	ABCs	HIC	USA	28	52	-	E	E4	0	0	1	1	0	0	1	1	0	0	0	0	0	0	1	0	0	0	1	0	0
20156410	SRR5854045	ABCs	HIC	USA	12	36	ermT, tetM, ant6-Ia, aph3-III, sat4A	A-C	A-C4	0	0	0	1	1	1	0	0	0	0	0	0	1	0	1	0	1	0	0	0	0
20156412	SRR5854044	ABCs	HIC	USA	87	62	-	E	E3	0	0	0	1	0	0	1	0	0	0	1	1	1	0	1	0	0	1	0	1	0
20156413	SRR5854043	ABCs	HIC	USA	49	433	-	E	E3	0	0	0	1	1	1	0	0	0	0	0	0	0	0	0	0	0	0	0	0	0
20156414	SRR5854042	ABCs	HIC	USA	1	897	-	A-C	A-C3	0	1	0	1	0	0	1	0	0	0	0	0	0	0	1	0	1	0	0	1	0
20156415	SRR5854041	ABCs	HIC	USA	1	28	tetM	A-C	A-C3	0	1	0	1	0	0	1	0	0	0	0	0	0	0	1	0	1	0	0	1	0
20156416	SRR5854040	ABCs	HIC	USA	1	28	tetM, ant6-Ia, aph3-III, sat4A	A-C	A-C3	0	1	0	1	0	0	1	0	0	0	0	0	0	0	1	0	1	0	0	1	0
20156417	SRR5854039	ABCs	HIC	USA	1	28	-	A-C	A-C3	0	1	0	1	0	0	1	0	0	0	0	0	0	0	1	0	1	0	0	1	0
20156418	SRR5854048	ABCs	HIC	USA	1	28	-	A-C	A-C3	0	1	0	1	0	0	1	0	0	0	0	0	0	0	1	0	1	0	0	1	0
20156420	SRR5854129	ABCs	HIC	USA	92	82	-	E	E2	0	0	1	1	0	0	1	0	0	0	0	0	0	0	1	0	0	0	1	0	0
20156421	SRR5854128	ABCs	HIC	USA	92	82	-	E	E2	0	0	1	1	0	0	1	0	0	0	0	0	0	0	1	0	0	0	1	0	0
20156422	SRR5854131	ABCs	HIC	USA	82	334	-	E	E3	0	0	1	1	1	1	0	0	0	0	0	0	0	0	1	0	0	0	1	0	0
20156423	SRR5854130	ABCs	HIC	USA	89	101	-	E	E4	0	0	0	1	0	0	0	0	0	0	0	0	0	0	1	0	0	0	0	0	0
20156424	SRR5854133	ABCs	HIC	USA	1	28	-	A-C	A-C3	0	1	0	1	0	0	1	0	0	0	0	0	0	0	1	0	1	0	0	1	0
20156425	SRR5854060	ABCs	HIC	USA	89	101	-	E	E4	0	0	0	1	0	0	0	0	0	0	0	0	0	0	1	0	0	0	0	0	0
20156426	SRR5854135	ABCs	HIC	USA	1	28	-	A-C	A-C3	0	1	0	1	0	0	1	0	0	0	0	0	0	0	1	0	1	0	0	1	0
20156427	SRR5854134	ABCs	HIC	USA	2	55	-	E	E4	0	0	1	1	0	0	0	1	0	0	0	0	0	0	0	0	0	0	1	1	0
20156428	SRR5854127	ABCs	HIC	USA	12	36	-	A-C	A-C4	0	0	1	1	1	1	0	0	0	0	0	0	0	0	1	0	1	0	1	0	0
20156429	SRR5854126	ABCs	HIC	USA	82	334	-	E	E3	0	0	1	1	1	1	0	0	0	0	0	0	0	0	1	0	0	0	1	0	0
20156430	SRR5853992	ABCs	HIC	USA	81	837	-	D	E6	0	0	0	1	1	0	0	0	1	1	0	0	0	0	0	0	0	0	0	0	0
20156431	SRR5853993	ABCs	HIC	USA	82	334	-	E	E3	0	0	1	1	1	1	0	0	0	0	0	0	0	0	1	0	0	0	1	0	0
20156432	SRR5853990	ABCs	HIC	USA	238	867	parC-D10G	A-C	A-C3	0	0	0	1	0	0	1	0	0	0	0	0	0	0	1	0	0	0	0	0	0
20156433	SRR5853991	ABCs	HIC	USA	92	82	ermTR	E	E2	0	0	1	1	0	0	1	0	0	0	0	0	0	0	1	0	0	0	1	0	0
20156434	SRR5853996	ABCs	HIC	USA	89	101	-	E	E4	0	0	1	1	0	0	0	0	0	0	0	0	0	0	1	0	0	0	1	0	0
20156435	SRR5853997	ABCs	HIC	USA	12	36	-	A-C	A-C4	0	0	1	1	1	1	0	0	0	0	0	0	0	0	1	0	1	0	1	0	0
20156436	SRR5853994	ABCs	HIC	USA	82	334	-	E	E3	0	0	1	1	1	1	0	0	0	0	0	0	0	0	1	0	0	1	1	0	0
20156437	SRR5853995	ABCs	HIC	USA	82	334	-	E	E3	0	0	1	1	1	1	0	0	0	0	0	0	0	0	1	0	0	0	1	0	0
20156438	SRR5853988	ABCs	HIC	USA	28	52	-	E	E4	0	0	1	1	0	0	1	0	0	0	0	0	0	0	1	0	0	0	1	0	0
20156440	SRR5853845	ABCs	HIC	USA	82	334	parC-S6A	E	E3	0	0	1	1	1	1	0	0	0	0	0	0	0	0	1	0	0	0	1	0	0
20156441	SRR5853844	ABCs	HIC	USA	92	82	-	E	E2	0	0	1	1	0	0	1	0	0	0	0	0	0	0	1	0	0	0	1	0	0
20156442	SRR5853843	ABCs	HIC	USA	77	399	-	E	E4	0	0	0	1	0	0	0	1	1	0	0	0	0	0	1	0	0	0	0	0	0
20156443	SRR5853842	ABCs	HIC	USA	1	28	tetO	A-C	A-C3	0	1	0	1	0	0	1	0	0	0	0	0	0	0	1	0	1	0	0	1	0
20156444	SRR5853841	ABCs	HIC	USA	4	39	-	E	E1	0	0	1	0	0	0	0	0	0	0	0	0	1	0	1	0	0	1	1	1	0
20156445	SRR5853840	ABCs	HIC	USA	49	433	-	E	E3	0	0	0	1	1	1	0	0	0	0	0	0	0	0	0	0	0	0	0	0	0
20156446	SRR5853839	ABCs	HIC	USA	2	55	-	E	E4	0	0	1	1	0	0	0	1	0	0	0	0	0	0	0	0	0	0	1	1	0
20156447	SRR5853838	ABCs	HIC	USA	12	36	tetM	A-C	A-C4	0	0	0	1	1	1	0	0	0	0	0	0	0	0	1	0	1	0	0	0	0
20156448	SRR5853837	ABCs	HIC	USA	104	137	-	E	E2	0	0	0	0	0	0	0	0	1	1	0	0	0	0	1	0	0	0	0	0	0
20156449	SRR5853836	ABCs	HIC	USA	49	433	-	E	E3	0	0	0	1	1	1	0	0	0	0	0	0	0	0	0	0	0	0	0	0	0
20156450	SRR5854213	ABCs	HIC	USA	82	334	-	E	E3	0	0	1	1	1	1	0	0	0	0	0	0	0	0	1	0	0	0	1	0	0
20156451	SRR5854214	ABCs	HIC	USA	89	101	-	E	E4	0	0	0	1	0	0	0	0	0	0	0	0	0	0	1	0	0	0	0	0	0
20156453	SRR5854216	ABCs	HIC	USA	1	28	ermT, tetM, ant6-Ia, aph3-III, sat4A	A-C	A-C3	0	1	0	1	0	0	1	0	0	0	0	0	0	0	1	0	1	0	0	1	0
20156454	SRR5854217	ABCs	HIC	USA	82	334	-	E	E3	0	0	1	1	1	1	0	0	0	0	0	0	0	0	1	0	0	0	1	0	0
20156455	SRR5854218	ABCs	HIC	USA	82	334	-	E	E3	0	0	1	1	1	1	0	0	0	0	0	0	0	0	1	0	0	0	1	0	0
20156456	SRR5854219	ABCs	HIC	USA	82	334	-	E	E3	0	0	1	1	1	1	0	0	0	0	0	0	0	0	1	0	0	0	1	0	0
20156457	SRR5854220	ABCs	HIC	USA	92	82	-	E	E2	0	0	1	1	0	0	1	0	0	0	0	0	0	0	1	0	0	0	1	0	0
20156458	SRR5854221	ABCs	HIC	USA	12	36	ermB, tetM, aph3-III, sat4A	A-C	A-C4	0	0	1	1	1	1	0	0	0	0	0	0	0	0	1	0	1	0	1	0	0
20156592	SRR5854222	ABCs	HIC	USA	83	853	-	D	D4	0	0	0	1	0	0	0	0	1	1	0	0	0	0	1	0	0	0	0	0	0
20156593	SRR5854083	ABCs	HIC	USA	238	868	-	A-C	A-C3	0	1	0	1	0	0	1	0	0	0	0	0	0	0	1	0	0	0	0	0	0
20156594	SRR5854082	ABCs	HIC	USA	92	82	-	E	E2	0	0	1	1	0	0	1	0	0	0	0	0	0	0	1	0	0	0	1	0	0
20156595	SRR5854085	ABCs	HIC	USA	8	869	-	E	E4	0	0	0	1	0	0	0	0	1	1	0	0	0	0	1	0	0	0	0	0	0
20156596	SRR5854084	ABCs	HIC	USA	1	28	-	A-C	A-C3	0	1	0	1	0	0	1	0	0	0	0	0	0	0	1	0	1	0	0	1	0
20156597	SRR5854079	ABCs	HIC	USA	91	12	-	D	D4	0	0	0	1	0	0	0	0	0	0	0	0	1	0	1	0	0	0	0	1	0
20156598	SRR5854078	ABCs	HIC	USA	89	101	-	E	E4	0	0	1	1	0	0	0	0	0	0	0	0	0	0	1	0	0	0	1	0	0
20156622	SRR5854081	ABCs	HIC	USA	73	331	-	E	E4	0	0	0	1	1	1	0	0	0	0	0	0	0	0	1	0	1	1	0	1	0
20156623	SRR5854080	ABCs	HIC	USA	11	403	-	E	E6	0	0	1	1	1	1	0	0	0	0	0	0	0	0	1	0	0	0	1	0	0
20156624	SRR5854091	ABCs	HIC	USA	77	63	-	E	E4	0	0	0	0	0	0	0	1	0	0	1	1	0	0	1	0	0	0	0	1	0
20156625	SRR5854090	ABCs	HIC	USA	82	334	ermT	E	E3	0	0	1	1	1	1	0	0	0	0	0	0	0	0	1	0	0	0	1	0	0
20156626	SRR5853939	ABCs	HIC	USA	4	39	-	E	E1	0	0	1	0	0	0	0	0	0	0	0	0	1	0	1	0	0	1	1	1	0
20156628	SRR5853940	ABCs	HIC	USA	12	36	-	A-C	A-C4	0	0	1	1	1	1	0	0	0	0	0	0	0	0	1	0	1	0	1	0	0
20156629	SRR5853937	ABCs	HIC	USA	89	101	-	E	E4	0	0	1	1	0	0	0	0	0	0	0	0	0	0	1	0	0	0	1	0	0
20156630	SRR5853938	ABCs	HIC	USA	1	28	ermT, tetM, ant6-Ia, aph3-III, sat4A	A-C	A-C3	0	1	0	1	0	0	1	0	0	0	0	0	0	0	1	0	1	0	0	1	0
20156631	SRR5853935	ABCs	HIC	USA	82	334	-	E	E3	0	0	1	1	1	1	0	0	0	0	0	0	0	0	1	0	0	0	1	0	0
20156632	SRR5853936	ABCs	HIC	USA	1	28	-	A-C	A-C3	0	1	0	1	0	0	1	0	0	0	0	0	0	0	1	0	1	0	0	1	0
20156633	SRR5853933	ABCs	HIC	USA	77	399	ermT, tetM, ant6-Ia, aph3-III, sat4A	E	E4	0	0	0	1	1	1	0	0	0	0	0	0	0	0	1	0	0	0	0	1	0
20156634	SRR5853934	ABCs	HIC	USA	1	28	-	A-C	A-C3	0	1	0	1	0	0	1	0	0	0	0	0	0	0	1	0	1	0	0	1	0
20156635	SRR5853941	ABCs	HIC	USA	28	859	-	E	E4	0	0	1	1	0	0	1	0	0	0	0	0	0	0	1	0	0	0	1	0	0
20156636	SRR5853942	ABCs	HIC	USA	118	167	-	E	E3	0	0	1	1	1	0	0	0	0	0	0	0	0	0	1	0	0	0	1	0	0
20156637	SRR5853796	ABCs	HIC	USA	89	101	-	E	E4	0	0	0	1	0	0	0	0	0	0	0	0	0	0	1	0	0	0	0	0	0
20156638	SRR5853795	ABCs	HIC	USA	1	28	-	A-C	A-C3	0	1	0	1	0	0	1	0	0	0	0	0	0	0	1	0	1	0	0	1	0
20156639	SRR5854027	ABCs	HIC	USA	1	28	-	A-C	A-C3	0	1	0	1	0	0	1	0	0	0	0	0	0	0	1	0	1	0	0	1	0
20156640	SRR5854024	ABCs	HIC	USA	12	36	-	A-C	A-C4	0	0	0	1	1	1	0	0	0	0	0	0	0	0	1	0	1	0	0	0	0
20156641	SRR5853800	ABCs	HIC	USA	89	101	-	E	E4	0	0	1	1	0	0	0	0	0	0	0	0	0	0	1	0	0	0	1	0	0
20156643	SRR5853799	ABCs	HIC	USA	49	433	ermB, tetM	E	E3	0	0	1	1	0	0	0	0	0	0	0	0	0	0	0	0	0	0	1	0	0
20156705	SRR5853798	ABCs	HIC	USA	12	36	-	A-C	A-C4	0	0	0	1	1	1	0	0	0	0	0	0	0	0	1	0	1	0	0	0	0
20156706	SRR5853797	ABCs	HIC	USA	11	403	-	E	E6	0	0	1	1	1	1	0	0	0	0	0	0	0	0	1	0	0	0	1	0	0
20156707	SRR5854104	ABCs	HIC	USA	6	382	-	A-C	M6	1	1	1	1	0	0	0	1	0	0	0	0	0	0	1	0	0	0	1	1	0
20156708	SRR5854000	ABCs	HIC	USA	81	624	-	D	E6	0	0	0	1	1	0	0	0	0	0	0	0	0	0	0	0	0	0	0	1	0
20156709	SRR5854192	ABCs	HIC	USA	11	403	-	E	E6	0	0	1	1	0	0	0	0	0	0	0	0	0	0	1	0	0	0	1	0	0
20156711	SRR5854193	ABCs	HIC	USA	18	1087	-	A-C	M18	0	0	1	0	0	0	0	0	1	1	0	0	1	0	0	1	0	0	1	1	0
20156712	SRR5854162	ABCs	HIC	USA	1	28	-	A-C	A-C3	0	1	0	1	0	0	1	0	0	0	0	0	0	0	1	0	1	0	0	1	0
20156713	SRR5854163	ABCs	HIC	USA	9	75	-	E	E3	0	0	1	1	0	0	0	0	1	1	1	1	0	0	1	0	0	0	1	1	0
20156714	SRR5854156	ABCs	HIC	USA	89	101	-	E	E4	0	0	1	1	0	0	0	0	0	0	0	0	0	0	1	0	0	0	1	0	0
20156715	SRR5854157	ABCs	HIC	USA	11	403	ermB, tetM	E	E6	0	0	1	1	1	1	0	0	0	0	0	0	0	0	1	0	0	0	1	0	0
20156716	SRR5854158	ABCs	HIC	USA	1	28	-	A-C	A-C3	0	1	0	1	0	0	1	0	0	0	0	0	0	0	1	0	1	0	0	0	1
20156717	SRR5854159	ABCs	HIC	USA	11	403	-	E	E6	0	0	1	1	1	1	0	0	0	0	0	0	0	0	1	0	0	0	1	0	0
20156718	SRR5854176	ABCs	HIC	USA	89	101	-	E	E4	0	0	0	1	0	0	0	0	0	0	0	0	0	0	1	0	0	0	0	0	0
20156719	SRR5854177	ABCs	HIC	USA	234	914	-	NT	M234	0	0	0	1	0	0	0	0	0	0	0	0	0	0	0	0	0	0	0	1	0
20156720	SRR5854256	ABCs	HIC	USA	3	15	-	A-C	A-C5	0	1	1	1	0	0	0	1	0	0	0	0	0	0	1	0	0	1	1	0	0
20156721	SRR5854255	ABCs	HIC	USA	1	28	-	A-C	A-C3	0	0	0	1	0	0	1	0	0	0	0	0	0	0	1	0	1	0	0	1	0
20156723	SRR5854258	ABCs	HIC	USA	1	28	-	A-C	A-C3	0	1	0	1	0	0	1	0	0	0	0	0	0	0	1	0	0	0	0	1	0
20156724	SRR5854257	ABCs	HIC	USA	12	36	-	A-C	A-C4	0	0	0	1	1	1	0	0	0	0	0	0	0	0	1	0	0	0	0	1	0
20156725	SRR5854260	ABCs	HIC	USA	102	895	-	E	E4	0	0	1	1	0	0	1	0	1	1	0	0	0	0	1	0	0	1	1	1	0
20156726	SRR5854259	ABCs	HIC	USA	58	176	-	E	E3	0	0	0	1	0	0	0	0	0	0	1	1	1	0	1	0	0	0	0	0	0
20156727	SRR5854262	ABCs	HIC	USA	81	624	-	D	E6	0	0	0	1	1	0	0	0	0	0	0	0	0	0	0	0	0	0	0	1	0
20156728	SRR5854261	ABCs	HIC	USA	11	403	-	E	E6	0	0	1	1	1	1	0	0	0	0	0	0	0	0	1	0	0	0	1	0	0
20156729	SRR5854264	ABCs	HIC	USA	12	36	-	A-C	A-C4	0	0	1	1	1	1	0	0	0	0	0	0	0	0	1	0	1	0	1	0	0
20156730	SRR5854263	ABCs	HIC	USA	68	247	ermB, tetM	E	E2	0	0	1	1	0	0	1	0	1	1	0	0	0	0	1	0	0	0	1	0	0
20156778	SRR5854118	ABCs	HIC	USA	3	15	tetM, ant6-Ia, aph3-III, sat4A	A-C	A-C5	0	1	0	1	0	0	0	0	0	0	0	0	1	0	1	0	0	1	0	0	1
20156779	SRR5854119	ABCs	HIC	USA	3	15	-	A-C	A-C5	0	1	0	1	0	0	0	0	0	0	0	0	1	0	1	0	0	1	0	0	1
20156780	SRR5854116	ABCs	HIC	USA	3	15	-	A-C	A-C5	0	1	0	1	0	0	0	0	0	0	0	0	1	0	1	0	0	1	0	0	1
20156781	SRR5854117	ABCs	HIC	USA	8	59	-	E	E4	0	0	0	1	1	0	0	0	1	1	0	0	0	0	1	0	0	0	0	0	0
20156782	SRR5854122	ABCs	HIC	USA	87	62	-	E	E3	0	0	1	1	0	0	1	0	0	0	1	1	1	0	1	0	0	1	1	1	0
20156783	SRR5854123	ABCs	HIC	USA	89	101	parC-S6A	E	E4	0	0	1	1	0	0	0	0	0	0	0	0	0	0	1	0	0	0	1	0	0
20156784	SRR5854120	ABCs	HIC	USA	1	28	-	A-C	A-C3	0	1	0	1	0	0	1	0	0	0	0	0	0	0	1	0	0	0	0	1	0
20156785	SRR5854121	ABCs	HIC	USA	4	39	-	E	E1	0	0	1	0	0	0	0	0	0	0	0	0	1	0	1	0	0	0	1	1	0
20156786	SRR5854124	ABCs	HIC	USA	1	28	-	A-C	A-C3	0	1	0	1	0	0	1	0	0	0	0	0	0	0	1	0	1	0	0	1	0
20156787	SRR5854125	ABCs	HIC	USA	89	101	-	E	E4	0	0	1	1	0	0	0	0	0	0	0	0	0	0	1	0	0	0	1	1	0
20156788	SRR5854170	ABCs	HIC	USA	1	28	-	A-C	A-C3	0	1	0	1	0	0	1	0	0	0	0	0	0	0	1	0	0	0	0	1	0
20156789	SRR5854171	ABCs	HIC	USA	1	28	-	A-C	A-C3	0	1	0	1	0	0	1	0	0	0	0	0	0	0	1	0	1	0	0	1	0
20156790	SRR5854168	ABCs	HIC	USA	28	458	-	E	E4	0	0	1	1	0	0	1	0	0	0	0	0	0	0	1	0	0	0	1	0	0
20156791	SRR5854169	ABCs	HIC	USA	76	50	-	E	E2	0	0	0	1	1	1	0	0	0	0	0	0	0	0	1	0	0	0	0	1	0
20156792	SRR5854166	ABCs	HIC	USA	77	63	-	E	E4	0	0	0	0	0	0	0	0	1	1	1	1	0	0	1	0	0	0	0	1	0
20156793	SRR5854167	ABCs	HIC	USA	1	28	-	A-C	A-C3	0	1	0	1	0	0	1	0	0	0	0	0	0	0	1	0	1	0	0	1	0
20156794	SRR5854164	ABCs	HIC	USA	28	458	parC-S6A	E	E4	0	0	1	1	0	0	1	0	0	0	0	0	0	0	1	0	0	0	1	0	0
20156795	SRR5854165	ABCs	HIC	USA	11	403	-	E	E6	0	0	1	1	1	1	0	0	0	0	0	0	0	0	1	0	0	0	1	0	0
20156796	SRR5854172	ABCs	HIC	USA	89	101	tetM, ant6-Ia, aph3-III, sat4A	E	E4	0	0	1	1	0	0	0	0	0	0	0	0	0	0	1	0	0	0	1	1	0
20156797	SRR5854173	ABCs	HIC	USA	75	49	-	E	E6	0	0	1	1	0	0	0	0	1	0	0	0	0	0	1	0	0	0	1	1	0
20156798	SRR5853806	ABCs	HIC	USA	82	334	parC-D10N	E	E3	0	0	1	1	1	1	0	0	0	0	0	0	0	0	1	0	0	0	1	0	0
20160001	SRR5853805	ABCs	HIC	USA	28	52	-	E	E4	0	0	1	1	0	0	1	0	0	0	0	0	0	0	1	0	0	0	1	0	0
20160002	SRR5853808	ABCs	HIC	USA	12	36	-	A-C	A-C4	0	0	0	1	1	1	0	0	0	0	0	0	0	0	1	0	0	0	0	1	0
20160003	SRR5853807	ABCs	HIC	USA	11	403	-	E	E6	0	0	1	1	1	1	0	0	0	0	0	0	0	0	1	0	0	0	1	0	0
20160004	SRR5853802	ABCs	HIC	USA	1	28	ermT	A-C	A-C3	0	1	0	1	0	0	1	0	0	0	0	0	0	0	1	0	1	0	0	1	0
20160005	SRR5853801	ABCs	HIC	USA	76	50	-	E	E2	0	0	0	1	0	0	1	0	1	1	0	0	0	0	1	0	0	0	0	1	0
20160006	SRR5853804	ABCs	HIC	USA	1	28	-	A-C	A-C3	0	1	0	1	0	0	1	0	0	0	0	0	0	0	1	0	1	0	0	1	0
20160007	SRR5853803	ABCs	HIC	USA	92	82	-	E	E2	0	0	1	1	0	0	1	0	0	0	0	0	0	0	1	0	0	0	1	0	0
20160008	SRR5853810	ABCs	HIC	USA	75	49	-	E	E6	0	0	1	1	1	1	0	0	1	0	0	0	0	0	1	0	0	0	1	1	0
20160010	SRR5853809	ABCs	HIC	USA	89	101	-	E	E4	0	0	1	1	0	0	0	0	0	0	0	0	0	0	1	0	0	0	1	1	0
20160011	SRR5853890	ABCs	HIC	USA	82	334	-	E	E3	0	0	1	1	1	1	0	0	0	0	0	0	0	0	1	0	0	0	1	0	0
20160012	SRR5853891	ABCs	HIC	USA	89	101	-	E	E4	0	0	1	1	0	0	0	0	0	0	0	0	0	0	1	0	0	0	1	0	0
20160013	SRR5853892	ABCs	HIC	USA	92	82	-	E	E2	0	0	1	1	0	0	1	0	0	0	0	0	0	0	1	0	0	0	1	0	0
20160014	SRR5853893	ABCs	HIC	USA	1	28	-	A-C	A-C3	0	1	0	1	0	0	1	0	0	0	0	0	0	0	1	0	1	0	0	1	0
20160015	SRR5853886	ABCs	HIC	USA	12	36	-	A-C	A-C4	0	0	1	1	1	1	0	0	0	0	0	0	0	0	1	0	1	0	1	0	0
20160016	SRR5853887	ABCs	HIC	USA	28	458	-	E	E4	0	0	1	1	0	0	1	1	0	0	0	0	0	0	1	0	0	0	1	0	0
20160017	SRR5853888	ABCs	HIC	USA	118	167	-	E	E3	0	0	1	1	0	0	0	0	0	0	0	0	0	0	1	0	0	0	1	0	0
20160018	SRR5853889	ABCs	HIC	USA	82	334	-	E	E3	0	0	1	1	1	1	0	0	0	0	0	0	0	0	1	0	0	0	1	0	0
20160019	SRR5853884	ABCs	HIC	USA	92	82	-	E	E2	0	0	1	1	0	0	1	0	0	0	0	0	0	0	1	0	0	0	1	0	0
20160020	SRR5853885	ABCs	HIC	USA	28	52	ermTR	E	E4	0	0	1	1	0	0	1	1	0	0	0	0	0	0	1	0	0	0	1	0	0
20160021	SRR5854028	ABCs	HIC	USA	12	36	-	A-C	A-C4	0	0	1	1	1	1	0	0	0	0	0	0	0	0	1	0	1	0	1	0	0
20160022	SRR5853846	ABCs	HIC	USA	1	28	-	A-C	A-C3	0	1	0	1	0	0	1	0	0	0	0	0	0	0	1	0	1	0	0	1	0
20160023	SRR5854026	ABCs	HIC	USA	92	82	ermT, tetM	E	E2	0	0	1	1	0	0	1	0	0	0	0	0	0	0	1	0	0	0	1	0	0
20160024	SRR5854025	ABCs	HIC	USA	82	334	-	E	E3	0	0	1	1	1	1	0	0	0	0	0	0	0	0	1	0	0	0	1	0	0
20160025	SRR5854032	ABCs	HIC	USA	77	63	-	E	E4	0	0	0	0	0	0	0	1	0	0	1	1	0	0	1	0	0	0	0	1	0
20160026	SRR5854031	ABCs	HIC	USA	1	28	-	A-C	A-C3	0	1	0	1	0	0	1	0	0	0	0	0	0	0	1	0	1	0	0	1	0
20160027	SRR5854030	ABCs	HIC	USA	82	334	ermT	E	E3	0	0	1	1	1	1	0	0	0	0	0	0	0	0	1	0	0	0	1	0	0
20160028	SRR5854029	ABCs	HIC	USA	63	210	-	E	E6	0	0	0	1	0	0	0	0	0	0	0	0	0	0	1	0	0	0	0	0	0
20160029	SRR5854023	ABCs	HIC	USA	89	101	-	E	E4	0	0	1	1	0	0	0	0	0	0	0	0	0	0	1	0	0	0	1	0	0
20160030	SRR5854022	ABCs	HIC	USA	28	52	parC-S6A	E	E4	0	0	1	1	0	0	1	0	0	0	0	0	0	0	1	0	0	0	1	0	0
20160031	SRR5854223	ABCs	HIC	USA	232	902	-	E	E4	0	0	0	1	1	1	0	0	0	0	0	0	0	0	1	0	0	0	0	0	0
20160033	SRR5854224	ABCs	HIC	USA	28	52	-	E	E4	0	0	1	1	0	0	0	0	0	0	0	0	0	0	1	0	0	0	1	0	0
20160034	SRR5854037	ABCs	HIC	USA	82	334	ermTR, tetM, parC-D5N	E	E3	0	0	1	1	1	1	0	0	0	0	0	0	0	0	1	0	0	0	1	0	0
20160035	SRR5854038	ABCs	HIC	USA	82	334	-	E	E3	0	0	1	1	1	1	0	0	0	0	0	0	0	0	1	0	0	0	1	0	0
20160036	SRR5854227	ABCs	HIC	USA	82	334	tetM	E	E3	0	0	1	1	1	1	0	0	0	0	0	0	0	0	1	0	0	0	1	0	0
20160037	SRR5854228	ABCs	HIC	USA	89	101	-	E	E4	0	0	1	1	0	0	0	0	0	0	0	0	0	0	1	0	0	0	1	0	0
20160038	SRR5854225	ABCs	HIC	USA	82	334	-	E	E3	0	0	1	1	1	1	0	0	0	0	0	0	0	0	1	0	0	0	1	0	0
20160040	SRR5854226	ABCs	HIC	USA	82	334	-	E	E3	0	0	1	1	1	1	0	0	0	0	0	0	0	0	1	0	0	0	1	0	0
20160041	SRR5854035	ABCs	HIC	USA	12	36	-	A-C	A-C4	0	0	1	1	1	1	0	0	0	0	0	0	0	0	1	0	0	0	1	0	0
20160042	SRR5854036	ABCs	HIC	USA	82	334	ermB, tetM	E	E3	0	0	1	1	1	1	0	0	0	0	0	0	0	0	1	0	0	0	1	0	0
20160043	SRR5853849	ABCs	HIC	USA	12	36	-	A-C	A-C4	0	0	1	1	1	1	0	0	0	0	0	0	0	0	1	0	1	0	1	0	0
20160134	SRR5853848	ABCs	HIC	USA	12	36	mef, msrD	A-C	A-C4	0	0	1	1	1	1	0	0	0	0	0	0	0	0	1	0	1	0	1	0	0
20160135	SRR5853851	ABCs	HIC	USA	59	864	-	D	E6	0	0	0	1	0	0	1	0	0	0	0	0	0	0	1	0	0	0	0	0	0
20160136	SRR5853850	ABCs	HIC	USA	59	864	-	D	E6	0	0	0	1	0	0	1	0	0	0	0	0	0	0	1	0	0	0	0	0	0
20160137	SRR5853853	ABCs	HIC	USA	1	28	-	A-C	A-C3	0	1	0	1	0	0	1	0	0	0	0	0	0	0	1	0	1	0	0	1	0
20160138	SRR5853852	ABCs	HIC	USA	28	52	-	E	E4	0	1	0	1	0	0	1	0	0	0	0	0	0	0	1	0	0	0	0	0	0
20160139	SRR5853855	ABCs	HIC	USA	89	101	-	E	E4	0	0	1	1	0	0	0	0	0	0	0	0	0	0	1	0	0	0	1	0	0
20160140	SRR5853854	ABCs	HIC	USA	12	36	-	A-C	A-C4	0	0	0	1	1	1	0	0	0	0	0	0	0	0	1	0	1	0	0	0	0
20160141	SRR5853847	ABCs	HIC	USA	87	62	-	E	E3	0	0	1	1	0	0	1	0	0	0	1	1	1	0	1	0	0	1	1	1	0
20160142	SRR5853894	ABCs	HIC	USA	12	36	-	A-C	A-C4	0	0	1	1	1	1	0	0	0	0	0	0	0	0	1	0	1	0	1	0	0
20160143	SRR5853943	ABCs	HIC	USA	89	101	-	E	E4	0	0	1	1	0	0	0	0	0	0	0	0	0	0	1	0	0	0	1	1	0
20160144	SRR5853944	ABCs	HIC	USA	59	864	-	D	E6	0	0	0	1	0	0	1	0	0	0	0	0	0	0	1	0	0	0	0	0	0
20160145	SRR5853945	ABCs	HIC	USA	12	36	-	A-C	A-C4	0	0	1	1	1	1	0	0	0	0	0	0	0	0	1	0	1	0	1	0	0
20160171	SRR5853946	ABCs	HIC	USA	77	63	-	E	E4	0	0	0	0	0	0	0	1	0	0	1	1	0	0	1	0	0	0	0	1	0
20160172	SRR5853947	ABCs	HIC	USA	6	382	ermT, tetM, ant6-Ia, aph3-III, sat4A	A-C	M6	1	1	1	1	0	0	0	1	0	0	0	0	0	0	1	0	0	1	1	1	0
20160173	SRR5853948	ABCs	HIC	USA	118	167	-	E	E3	0	0	1	1	0	0	0	0	0	0	0	0	0	0	1	0	0	0	1	0	0
20160174	SRR5853949	ABCs	HIC	USA	1	28	-	A-C	A-C3	0	1	0	1	0	0	1	0	0	0	0	0	0	0	1	0	1	0	0	1	0
20160175	SRR5853950	ABCs	HIC	USA	2	55	-	E	E4	0	0	1	1	0	0	0	1	0	0	0	0	0	0	0	0	0	0	1	1	0
20160176	SRR5853951	ABCs	HIC	USA	12	36	tetM	A-C	A-C4	0	0	1	1	1	1	0	0	0	0	0	0	0	0	1	0	1	0	1	0	0
20160177	SRR5853952	ABCs	HIC	USA	28	458	parC-S6A	E	E4	0	0	1	1	0	0	1	0	0	0	0	0	0	0	1	0	0	0	1	0	0
20160178	SRR5854093	ABCs	HIC	USA	1	28	-	A-C	A-C3	0	1	0	1	0	0	1	0	0	0	0	0	0	0	1	0	1	0	0	1	0
20160181	SRR5854204	ABCs	HIC	USA	89	101	ermT, tetM	E	E4	0	0	1	1	0	0	0	0	0	0	0	0	0	0	1	0	0	0	1	0	0
20160182	SRR5854201	ABCs	HIC	USA	1	28	-	A-C	A-C3	0	1	0	1	0	0	1	0	0	0	0	0	0	0	1	0	1	0	0	0	1
20160183	SRR5854089	ABCs	HIC	USA	76	50	-	E	E2	0	0	0	1	0	0	1	0	1	1	0	0	0	0	1	0	0	0	0	1	0
20160244	SRR5854088	ABCs	HIC	USA	11	403	ermB, tetM, aph3-III, sat4A	E	E6	0	0	1	1	1	1	0	0	0	0	0	0	0	0	1	0	0	0	1	0	0
20160245	SRR5854087	ABCs	HIC	USA	77	63	ermB, tetM, aph3-III, sat4A	E	E4	0	0	1	0	0	0	0	0	0	0	1	1	0	0	1	0	1	1	1	0	0
20160246	SRR5854086	ABCs	HIC	USA	82	866	-	E	E3	0	0	0	1	1	1	0	0	0	0	0	0	0	0	1	0	0	0	0	0	0
20160247	SRR5854199	ABCs	HIC	USA	92	82	parC-S6A	E	E2	0	0	1	1	0	0	1	0	0	0	0	0	0	0	1	0	0	0	1	0	0
20160248	SRR5854198	ABCs	HIC	USA	89	101	-	E	E4	0	0	1	1	0	0	0	0	0	0	0	0	0	0	1	0	0	0	1	0	0
20160249	SRR5854273	ABCs	HIC	USA	92	82	mef, gyrA-S11F, msrD	E	E2	0	0	1	1	0	0	1	0	0	0	0	0	0	0	1	0	0	0	1	0	0
20160250	SRR5854274	ABCs	HIC	USA	92	82	ermT, tetM, ant6-Ia, aph3-III, sat4A	E	E2	0	0	1	1	0	0	1	0	0	0	0	0	0	0	1	0	0	0	1	0	0
20160251	SRR5854271	ABCs	HIC	USA	92	82	ermT, tetM, ant6-Ia, aph3-III, sat4A	E	E2	0	0	1	1	0	0	1	0	0	0	0	0	0	0	1	0	0	0	1	0	0
20160313	SRR5854272	ABCs	HIC	USA	11	403	-	E	E6	0	0	1	1	0	0	0	0	0	0	0	0	0	0	1	0	0	0	1	0	0
20160314	SRR5854269	ABCs	HIC	USA	12	36	-	A-C	A-C4	0	0	0	1	1	1	0	0	0	0	0	0	0	0	1	0	0	0	0	1	0
20160315	SRR5854270	ABCs	HIC	USA	28	52	-	E	E4	0	0	1	1	0	0	1	0	0	0	0	0	0	0	1	0	0	0	1	0	0
20160316	SRR5854267	ABCs	HIC	USA	89	101	ermT, tetM, ant6-Ia, aph3-III, sat4A	E	E4	0	0	0	1	0	0	0	0	0	0	0	0	0	0	1	0	0	1	0	0	0
20160317	SRR5854268	ABCs	HIC	USA	12	36	-	A-C	A-C4	0	0	1	1	1	1	0	0	0	0	0	0	0	0	1	0	1	0	1	0	0
20160318	SRR5854265	ABCs	HIC	USA	4	39	-	E	E1	0	0	1	0	0	0	0	0	0	0	0	0	1	0	1	0	0	0	1	1	0
20160319	SRR5854266	ABCs	HIC	USA	1	28	-	A-C	A-C3	0	1	0	1	0	0	1	0	0	0	0	0	0	0	1	0	1	0	0	1	0
20160320	SRR5853914	ABCs	HIC	USA	1	28	-	A-C	A-C3	0	1	0	1	0	0	1	0	0	0	0	0	0	0	1	0	1	0	0	1	0
20160321	SRR5853913	ABCs	HIC	USA	3	15	-	A-C	A-C5	0	1	1	1	0	0	0	1	0	0	0	0	0	0	1	0	0	1	1	0	1
20160322	SRR5853916	ABCs	HIC	USA	77	63	-	E	E4	0	0	0	0	0	0	0	0	1	1	1	1	0	0	1	0	0	0	0	1	0
20160323	SRR5853915	ABCs	HIC	USA	89	101	-	E	E4	0	0	0	1	0	0	0	0	0	0	0	0	0	0	1	0	0	0	0	0	0
20160324	SRR5853910	ABCs	HIC	USA	83	5	-	D	D4	0	0	0	1	0	0	0	1	0	0	0	0	0	0	1	0	0	0	0	0	0
20160325	SRR5853909	ABCs	HIC	USA	12	36	-	A-C	A-C4	0	0	1	1	1	1	0	0	0	0	0	0	0	0	1	0	1	0	1	0	0
20160326	SRR5853912	ABCs	HIC	USA	28	52	ermTR, tetM, aph3-III, sat4A	E	E4	0	0	1	1	0	0	1	0	0	0	0	0	0	0	1	0	0	0	1	0	0
20160327	SRR5853911	ABCs	HIC	USA	28	52	mef, tetM, cat, msrD	E	E4	0	0	1	1	0	0	1	0	0	0	0	0	0	0	1	0	0	0	1	0	0
20160328	SRR5853908	ABCs	HIC	USA	12	36	-	A-C	A-C4	0	0	0	1	1	1	0	0	0	0	0	0	0	0	1	0	1	0	0	0	0
20160329	SRR5853907	ABCs	HIC	USA	101	182	tetM	D	D4	0	0	0	1	0	0	1	1	0	0	0	0	0	0	1	0	1	0	0	0	0
20160330	SRR5853760	ABCs	HIC	USA	89	101	-	E	E4	0	0	1	1	0	0	0	0	0	0	0	0	0	0	1	0	0	0	1	0	0
20160331	SRR5853759	ABCs	HIC	USA	89	101	-	E	E4	0	0	1	1	0	0	0	0	0	0	0	0	0	0	1	0	0	0	1	0	0
20160332	SRR5853758	ABCs	HIC	USA	68	894	-	E	E2	0	0	1	1	0	0	1	0	0	0	0	0	0	0	1	0	0	0	1	0	0
20160333	SRR5853757	ABCs	HIC	USA	111	214	-	D	M111	0	0	0	1	0	0	1	0	0	0	0	0	1	0	1	0	0	0	0	0	0
20160334	SRR5853756	ABCs	HIC	USA	1	28	parC-S6A	A-C	A-C3	0	1	0	1	0	0	1	0	0	0	0	0	0	0	1	0	1	0	0	1	0
20160335	SRR5853755	ABCs	HIC	USA	1	28	-	A-C	A-C3	0	1	0	1	0	0	1	0	0	0	0	0	0	0	1	0	1	0	0	0	1
20160450	SRR5853754	ABCs	HIC	USA	92	82	-	E	E2	0	0	1	1	0	0	1	0	0	0	0	0	0	0	1	0	0	0	1	0	0
20160451	SRR5853753	ABCs	HIC	USA	1	28	ermB, tetM, aph3-III, sat4A	A-C	A-C3	0	1	0	1	0	0	1	0	0	0	0	0	0	0	1	0	1	0	0	1	0
20160452	SRR5853752	ABCs	HIC	USA	89	101	-	E	E4	0	0	1	1	0	0	0	0	0	0	0	0	0	0	1	0	0	0	1	0	0
20160453	SRR5853751	ABCs	HIC	USA	1	28	-	A-C	A-C3	0	1	0	1	0	0	1	0	0	0	0	0	0	0	1	0	1	0	0	0	1
20160454	SRR5853641	ABCs	HIC	USA	1	28	-	A-C	A-C3	0	1	0	1	0	0	1	0	0	0	0	0	0	0	1	0	1	0	0	1	0
20160455	SRR5853640	ABCs	HIC	USA	118	167	-	E	E3	0	0	1	1	0	0	0	0	0	0	0	0	0	0	1	0	0	0	1	0	0
20160457	SRR5853643	ABCs	HIC	USA	28	458	ermB, lsaC, tetM, aph3-III, sat4A	E	E4	0	0	1	1	0	0	1	0	0	0	0	0	0	0	1	0	0	1	1	0	0
20160490	SRR5853642	ABCs	HIC	USA	59	864	-	D	E6	0	0	0	1	0	0	1	0	0	0	0	0	0	0	1	0	0	0	0	0	0
20160491	SRR5853637	ABCs	HIC	USA	108	14	tetM	D	D4	0	0	1	1	0	0	1	0	1	1	0	0	1	0	1	0	0	0	1	1	0
20160492	SRR5853636	ABCs	HIC	USA	6	382	tetM	A-C	M6	1	1	1	1	0	0	0	1	0	0	0	0	0	0	1	1	0	0	1	1	0
20160493	SRR5853639	ABCs	HIC	USA	89	101	-	E	E4	0	0	0	1	0	0	0	0	0	0	0	0	0	0	1	0	0	0	0	0	0
20160494	SRR5853638	ABCs	HIC	USA	89	101	-	E	E4	0	0	1	1	0	0	0	0	0	0	0	0	0	0	1	0	0	0	1	0	0
20160495	SRR5853645	ABCs	HIC	USA	87	62	-	E	E3	0	0	1	1	0	0	1	0	0	0	1	1	1	0	1	0	0	1	1	1	0
20160496	SRR5853644	ABCs	HIC	USA	118	167	-	E	E3	0	0	1	1	0	0	0	0	0	0	0	0	0	0	1	0	0	0	1	0	0
20160497	SRR5853528	ABCs	HIC	USA	89	101	-	E	E4	0	0	0	1	0	0	0	0	0	0	0	0	0	0	1	0	0	0	0	0	0
20160498	SRR5853529	ABCs	HIC	USA	59	864	-	D	E6	0	0	0	1	0	0	1	0	0	0	0	0	0	0	1	0	0	0	0	0	0
20160499	SRR5853530	ABCs	HIC	USA	87	62	-	E	E3	0	0	1	1	0	0	1	0	0	0	1	1	1	0	1	0	0	1	1	1	0
20160500	SRR5853531	ABCs	HIC	USA	89	101	-	E	E4	0	0	1	1	0	0	0	0	0	0	0	0	0	0	1	0	0	0	1	0	0
20160501	SRR5853532	ABCs	HIC	USA	81	624	-	D	E6	0	0	0	1	1	0	0	0	1	1	0	0	0	0	0	0	0	0	0	0	0
20160502	SRR5853533	ABCs	HIC	USA	12	36	ermT	A-C	A-C4	0	0	1	1	1	1	0	0	0	0	0	0	0	0	1	0	1	0	1	0	0
20160503	SRR5853534	ABCs	HIC	USA	59	172	-	D	E6	0	0	1	1	0	0	1	0	0	0	0	0	0	0	1	0	0	0	1	0	0
20160746	SRR5853535	ABCs	HIC	USA	12	36	-	A-C	A-C4	0	0	0	1	1	1	0	0	0	0	0	0	0	0	1	0	1	0	0	1	0
20160747	SRR5853526	ABCs	HIC	USA	87	62	-	E	E3	0	0	1	1	0	0	1	0	0	0	1	1	1	0	1	0	0	1	1	0	0
20160748	SRR5853527	ABCs	HIC	USA	11	403	-	E	E6	0	0	1	1	0	0	0	0	0	0	0	0	0	0	1	0	0	0	1	0	0
20160749	SRR5853423	ABCs	HIC	USA	89	407	-	E	E4	0	0	0	1	0	0	0	0	0	0	0	0	0	0	1	0	0	1	0	0	0
20160750	SRR5853422	ABCs	HIC	USA	77	63	-	E	E4	0	0	0	0	0	0	0	0	1	1	1	1	0	0	1	0	0	0	0	1	0
20160751	SRR5853421	ABCs	HIC	USA	28	458	folA-D14E	E	E4	0	0	1	1	0	0	1	0	0	0	0	0	0	0	1	0	0	0	1	0	0
20160752	SRR5853420	ABCs	HIC	USA	75	49	-	E	E6	0	0	1	1	0	0	0	0	1	0	0	0	0	0	1	0	0	0	1	1	0
20160753	SRR5853419	ABCs	HIC	USA	3	15	-	A-C	A-C5	0	1	0	1	0	0	0	0	0	0	0	0	1	0	1	0	0	1	0	0	1
20160754	SRR5853418	ABCs	HIC	USA	75	49	-	E	E6	0	0	1	1	0	0	0	0	1	0	0	0	0	0	1	0	0	0	1	1	0
20160755	SRR5853417	ABCs	HIC	USA	75	49	-	E	E6	0	0	1	1	1	1	0	0	1	0	0	0	0	0	1	0	0	0	1	1	0
20160756	SRR5853416	ABCs	HIC	USA	29	12	-	A-C	M29	0	0	0	1	0	0	0	0	1	1	0	0	0	0	1	0	0	0	0	1	0
20160757	SRR5853415	ABCs	HIC	USA	89	101	mef, msrD	E	E4	0	0	1	1	0	0	0	0	0	0	0	0	0	0	1	0	0	0	1	0	0
20160758	SRR5853414	ABCs	HIC	USA	1	28	-	A-C	A-C3	0	1	0	1	0	0	1	0	0	0	0	0	0	0	1	0	1	0	0	1	0
20160759	SRR5853378	ABCs	HIC	USA	11	403	ermB, tetM	E	E6	0	0	1	1	1	1	0	0	0	0	0	0	0	0	1	0	0	0	1	1	0
20160760	SRR5853379	ABCs	HIC	USA	28	458	ermT, tetM, ant6-Ia, aph3-III, sat4A	E	E4	0	0	1	1	0	0	1	0	0	0	0	0	0	0	1	0	0	0	1	0	0
20160761	SRR5853376	ABCs	HIC	USA	4	39	-	E	E1	0	0	1	0	0	0	0	0	0	0	0	0	1	0	1	0	0	0	1	1	0
20160762	SRR5853377	ABCs	HIC	USA	44	25	-	E	E3	0	0	0	1	0	0	1	0	0	0	0	0	1	0	1	0	0	0	0	1	0
20160927	SRR5853382	ABCs	HIC	USA	82	334	tetM	E	E3	0	0	1	1	1	1	0	0	0	0	0	0	0	0	1	0	0	0	1	0	0
20160928	SRR5853383	ABCs	HIC	USA	1	28	-	A-C	A-C3	0	1	0	1	0	0	1	0	0	0	0	0	0	0	1	0	1	0	0	1	0
20160929	SRR5853380	ABCs	HIC	USA	1	28	-	A-C	A-C3	0	1	0	1	0	0	1	0	0	0	0	0	0	0	1	0	1	0	0	1	0
20160930	SRR5853381	ABCs	HIC	USA	12	36	tetO	A-C	A-C4	0	0	1	1	1	1	0	0	0	0	0	0	0	0	1	0	1	0	1	0	0
20160932	SRR5853367	ABCs	HIC	USA	89	101	-	E	E4	0	0	1	1	0	0	0	0	0	0	0	0	0	0	1	0	0	0	1	0	0
20160933	SRR5853375	ABCs	HIC	USA	11	403	-	E	E6	0	0	1	1	0	0	0	0	0	0	0	0	0	0	1	0	0	0	1	0	0
20160934	SRR5853706	ABCs	HIC	USA	82	334	-	E	E3	0	0	1	1	1	1	0	0	0	0	0	0	0	0	1	0	0	0	1	0	0
20160936	SRR5853705	ABCs	HIC	USA	92	82	-	E	E2	0	0	1	1	0	0	1	0	0	0	0	0	0	0	1	0	0	0	1	0	0
20160937	SRR5853523	ABCs	HIC	USA	22	46	-	E	E4	0	0	0	1	0	0	0	0	0	0	0	0	1	0	1	0	0	1	0	0	0
20160939	SRR5853707	ABCs	HIC	USA	82	334	tetM, ant6-Ia, aph3-III, sat4A	E	E3	0	0	1	1	1	1	0	0	0	0	0	0	0	0	1	0	0	0	1	0	0
20160940	SRR5853710	ABCs	HIC	USA	92	82	ermTR, tetO	E	E2	0	0	1	1	0	0	1	0	0	0	0	0	0	0	1	0	0	0	1	0	0
20160942	SRR5853709	ABCs	HIC	USA	89	101	-	E	E4	0	0	1	1	0	0	0	0	0	0	0	0	0	0	1	0	0	0	1	0	0
20160943	SRR5853712	ABCs	HIC	USA	12	36	-	A-C	A-C4	0	0	0	1	1	1	0	0	0	0	0	0	0	0	1	0	1	0	0	0	0
20160944	SRR5853711	ABCs	HIC	USA	89	892	-	E	E4	0	0	1	1	0	0	0	0	0	0	0	0	0	0	1	0	0	0	1	0	0
20160945	SRR5853704	ABCs	HIC	USA	12	36	-	A-C	A-C4	0	0	1	1	1	1	0	0	0	0	0	0	0	0	1	0	1	0	1	0	0
20160946	SRR5853703	ABCs	HIC	USA	24	70	-	A-C	M24	0	1	0	1	0	0	0	1	0	0	0	0	0	0	1	0	1	0	0	1	1
20160947	SRR5853680	ABCs	HIC	USA	28	52	-	E	E4	0	0	1	1	0	0	1	0	0	0	0	0	0	0	1	0	0	0	1	0	0
20160948	SRR5853592	ABCs	HIC	USA	89	101	-	E	E4	0	0	1	1	0	0	0	0	0	0	0	0	0	0	1	0	0	0	1	0	0
20160949	SRR5853593	ABCs	HIC	USA	11	403	-	E	E6	0	0	1	1	1	1	0	0	0	0	0	0	0	0	1	0	0	0	1	0	0
20160950	SRR5853594	ABCs	HIC	USA	4	39	-	E	E1	0	0	1	0	0	0	0	0	0	0	0	0	1	0	1	0	0	0	1	1	0
20160951	SRR5853587	ABCs	HIC	USA	73	331	ermT	E	E4	0	0	1	1	1	1	0	0	0	0	0	0	0	0	1	0	1	1	1	0	0
20160952	SRR5853588	ABCs	HIC	USA	89	101	-	E	E4	0	0	1	1	0	0	0	0	0	0	0	0	0	0	1	0	0	0	1	0	0
20160953	SRR5853589	ABCs	HIC	USA	77	904	-	E	E4	0	0	0	1	0	0	0	0	0	0	0	0	0	0	1	0	0	0	0	0	0
20160954	SRR5853590	ABCs	HIC	USA	92	82	parC-S6A	E	E2	0	0	1	1	0	0	1	0	0	0	0	0	0	0	1	0	0	0	1	0	0
20160955	SRR5853585	ABCs	HIC	USA	91	12	tetM, ant6-Ia, aph3-III, sat4A	D	D4	0	0	0	1	0	0	0	0	0	0	0	0	1	0	1	0	0	0	0	1	0
20160956	SRR5853586	ABCs	HIC	USA	89	101	mef, msrD	E	E4	0	0	1	1	0	0	0	0	0	0	0	0	0	0	1	0	0	0	1	1	0
20160957	SRR5853463	ABCs	HIC	USA	89	101	-	E	E4	0	0	1	1	0	0	0	0	0	0	0	0	0	0	1	0	0	1	1	1	0
20160958	SRR5853462	ABCs	HIC	USA	11	403	-	E	E6	0	0	1	1	0	0	0	0	0	0	0	0	0	0	1	0	0	0	1	0	0
20160959	SRR5853461	ABCs	HIC	USA	76	50	-	E	E2	0	0	0	1	0	0	1	0	0	0	0	0	0	0	1	0	0	0	0	1	0
20160970	SRR5853365	ABCs	HIC	USA	9	891	-	E	E3	0	0	0	1	0	0	0	0	1	1	1	1	0	0	1	0	0	0	0	1	0
20160971	SRR5853467	ABCs	HIC	USA	11	403	ermTR, tetO	E	E6	0	0	1	1	1	1	0	0	0	0	0	0	0	0	1	0	0	0	1	1	0
20160972	SRR5853366	ABCs	HIC	USA	89	101	ermT, tetM, ant6-Ia, aph3-III, sat4A	E	E4	0	0	1	1	0	0	0	1	0	0	0	0	0	0	1	0	0	0	1	0	0
20160973	SRR5853465	ABCs	HIC	USA	89	101	-	E	E4	0	0	1	1	0	0	0	0	0	0	0	0	0	0	1	0	0	0	1	0	0
20160974	SRR5853464	ABCs	HIC	USA	89	101	-	E	E4	0	0	1	1	0	0	0	1	0	0	0	0	0	0	1	0	0	0	1	0	0
20160975	SRR5853469	ABCs	HIC	USA	87	62	-	E	E3	0	0	1	1	0	0	1	0	0	0	1	1	1	0	1	0	0	1	1	1	0
20160977	SRR5853491	ABCs	HIC	USA	12	36	-	A-C	A-C4	0	0	1	1	1	1	0	0	0	0	0	0	0	0	1	0	1	0	1	0	0
20160978	SRR5853492	ABCs	HIC	USA	89	101	-	E	E4	0	0	0	1	0	0	0	0	0	0	0	0	0	0	1	0	0	0	0	0	0
20160979	SRR5853489	ABCs	HIC	USA	89	101	ermT, tetM, ant6-Ia, aph3-III, sat4A	E	E4	0	0	1	1	0	0	0	0	0	0	0	0	0	0	1	0	0	0	1	0	0
20160980	SRR5853490	ABCs	HIC	USA	49	29	ermB, tetM	E	E3	0	1	0	1	0	0	0	0	0	0	0	0	0	0	0	0	0	0	0	0	0
20160981	SRR5853444	ABCs	HIC	USA	12	36	-	A-C	A-C4	0	0	1	1	1	1	0	0	0	0	0	0	1	0	1	0	1	0	1	1	0
20160985	SRR5853488	ABCs	HIC	USA	1	28	ermB, tetM	A-C	A-C3	0	1	0	1	0	0	1	0	0	0	0	0	0	0	1	0	1	0	0	0	1
20160986	SRR5853485	ABCs	HIC	USA	87	62	ermB, tetM, parC-S6F	E	E3	0	0	1	1	0	0	1	1	0	0	1	1	1	0	1	0	0	1	1	1	0
20160987	SRR5853486	ABCs	HIC	USA	1	28	-	A-C	A-C3	0	1	0	1	0	0	1	0	0	0	0	0	0	0	1	0	1	0	0	1	0
20160988	SRR5853483	ABCs	HIC	USA	89	101	-	E	E4	0	0	1	1	0	0	0	0	0	0	0	0	0	0	1	0	0	0	1	0	0
20160989	SRR5853484	ABCs	HIC	USA	73	331	-	E	E4	0	0	1	1	1	1	0	0	0	0	0	0	0	0	1	0	0	1	1	1	0
20161021	SRR5853780	ABCs	HIC	USA	28	52	-	E	E4	0	0	1	1	0	0	1	0	0	0	0	0	0	0	1	0	0	0	1	0	0
20161022	SRR5853779	ABCs	HIC	USA	1	28	tetM	A-C	A-C3	0	1	0	1	0	0	1	0	0	0	0	0	0	0	1	0	1	0	0	1	0
20161023	SRR5853782	ABCs	HIC	USA	1	28	tetM, ant6-Ia, aph3-III, sat4A	A-C	A-C3	0	1	0	1	0	0	1	0	0	0	0	0	0	0	1	0	1	0	0	1	0
20161024	SRR5853781	ABCs	HIC	USA	4	39	-	E	E1	0	0	1	0	0	0	0	0	0	0	0	0	1	0	1	0	0	1	1	1	0
20161025	SRR5853776	ABCs	HIC	USA	59	864	-	D	E6	0	0	0	1	0	0	1	0	0	0	0	0	0	0	1	0	0	0	0	0	0
20161026	SRR5853775	ABCs	HIC	USA	59	864	tetM	D	E6	0	0	0	1	0	0	1	0	0	0	0	0	0	0	1	0	0	0	0	0	0
20161027	SRR5853778	ABCs	HIC	USA	81	624	-	D	E6	0	0	0	1	1	0	0	0	0	0	0	0	0	0	0	0	0	0	0	0	0
20161028	SRR5853777	ABCs	HIC	USA	12	36	ermT	A-C	A-C4	0	0	1	1	1	1	0	0	0	0	0	0	0	0	1	0	1	0	1	0	0
20161065	SRR5853774	ABCs	HIC	USA	1	858	-	A-C	A-C3	0	1	0	1	0	0	1	0	0	0	0	0	0	0	1	0	1	0	0	0	1
20161066	SRR5853773	ABCs	HIC	USA	82	334	-	E	E3	0	0	0	1	1	1	0	0	0	0	0	0	0	0	1	0	0	0	0	0	0
20161067	SRR5853428	ABCs	HIC	USA	1	28	-	A-C	A-C3	0	1	0	1	0	0	1	0	0	0	0	0	0	0	1	0	1	0	0	1	0
20161068	SRR5853429	ABCs	HIC	USA	12	36	-	A-C	A-C4	0	0	1	1	1	1	0	0	0	0	0	0	0	0	1	0	1	0	1	0	0
20161069	SRR5853430	ABCs	HIC	USA	82	334	-	E	E3	0	0	1	1	1	1	0	0	0	0	0	0	0	0	1	0	0	0	1	0	0
20161070	SRR5853431	ABCs	HIC	USA	4	39	ermT, tetM	E	E1	0	0	1	0	0	0	0	0	0	0	0	0	1	0	1	0	0	0	1	1	0
20161071	SRR5853424	ABCs	HIC	USA	92	82	tetM	E	E2	0	0	1	1	0	0	1	0	0	0	0	0	0	0	1	0	0	0	1	0	0
20161072	SRR5853425	ABCs	HIC	USA	12	36	-	A-C	A-C4	0	0	0	1	1	1	0	0	0	0	0	0	0	0	1	0	0	0	0	1	0
20161073	SRR5853426	ABCs	HIC	USA	92	82	-	E	E2	0	0	1	1	0	0	1	0	0	0	0	0	0	0	1	0	0	0	1	0	0
20161074	SRR5853427	ABCs	HIC	USA	81	901	ermB, tetM, aph3-III, sat4A	D	E6	0	0	0	1	0	0	0	0	0	0	0	0	0	0	1	0	0	0	0	0	0
20161075	SRR5853432	ABCs	HIC	USA	77	399	ermT, tetM, ant6-Ia, aph3-III, sat4A	E	E4	0	0	0	1	0	0	0	0	0	0	0	0	0	0	0	0	0	0	0	0	0
20161076	SRR5853433	ABCs	HIC	USA	77	63	-	E	E4	0	0	1	0	0	0	0	0	0	0	1	1	0	0	1	0	1	0	1	1	0
20161077	SRR5853549	ABCs	HIC	USA	1	28	ermB, ermTR, tetM, aph3-III, sat4A	A-C	A-C3	0	1	0	1	0	0	1	0	0	0	0	0	0	0	1	0	1	0	0	0	0
20161078	SRR5853548	ABCs	HIC	USA	28	52	tetO	E	E4	0	0	1	1	0	0	1	0	0	0	0	0	0	0	1	0	0	0	1	0	0
20161079	SRR5853547	ABCs	HIC	USA	76	50	-	E	E2	0	0	0	1	0	0	1	0	1	1	0	0	0	0	1	0	0	0	0	1	0
20161080	SRR5853546	ABCs	HIC	USA	82	334	tetM, folA-H11D	E	E3	0	0	1	1	1	1	0	0	0	0	0	0	0	0	1	0	0	0	1	0	0
20161081	SRR5853553	ABCs	HIC	USA	92	82	-	E	E2	0	0	1	1	0	0	1	0	0	0	0	0	0	0	1	0	0	0	1	0	0
20161082	SRR5853552	ABCs	HIC	USA	77	63	-	E	E4	0	0	1	0	0	0	0	0	0	0	1	1	0	0	1	0	0	0	1	0	0
20161083	SRR5853551	ABCs	HIC	USA	89	101	ermTR	E	E4	0	0	1	1	0	0	0	0	0	0	0	0	0	0	1	0	0	0	1	0	0
20161084	SRR5853550	ABCs	HIC	USA	1	28	-	A-C	A-C3	0	1	0	1	0	0	1	0	0	0	0	0	0	0	1	0	1	0	0	1	0
20161085	SRR5853555	ABCs	HIC	USA	92	82	-	E	E2	0	0	1	1	0	0	1	0	0	0	0	0	0	0	1	0	0	0	1	0	0
20161086	SRR5853554	ABCs	HIC	USA	1	28	-	A-C	A-C3	0	1	0	1	0	0	1	0	0	0	0	0	0	0	1	0	1	0	0	1	0
20161087	SRR5853697	ABCs	HIC	USA	2	55	ermT, tetM, ant6-Ia, aph3-III, sat4A	E	E4	0	0	1	1	0	0	0	0	0	0	0	0	0	0	0	0	0	0	1	1	0
20161088	SRR5853698	ABCs	HIC	USA	87	62	-	E	E3	0	0	1	1	0	0	1	0	0	0	1	1	1	0	1	0	0	1	1	1	0
20161089	SRR5853658	ABCs	HIC	USA	82	334	-	E	E3	0	0	1	1	1	1	0	0	0	0	0	0	0	0	1	0	0	0	1	0	0
20161090	SRR5853659	ABCs	HIC	USA	92	82	-	E	E2	0	0	1	1	0	0	1	0	0	0	0	0	0	0	1	0	0	0	1	0	0
20161091	SRR5853656	ABCs	HIC	USA	9	75	-	E	E3	0	0	0	1	0	0	0	0	0	0	0	1	1	0	1	0	0	1	0	1	0
20161092	SRR5853657	ABCs	HIC	USA	82	334	-	E	E3	0	0	1	1	1	1	0	0	0	0	0	0	0	0	1	0	0	0	1	0	0
20161093	SRR5853654	ABCs	HIC	USA	89	101	-	E	E4	0	0	1	1	0	0	0	0	0	0	0	0	0	0	1	0	0	0	1	0	0
20161094	SRR5853655	ABCs	HIC	USA	11	403	-	E	E6	0	0	1	1	1	1	0	0	0	0	0	0	0	0	1	0	0	0	1	0	0
20161095	SRR5853683	ABCs	HIC	USA	89	101	-	E	E4	0	0	1	1	0	0	0	0	0	0	0	0	0	0	1	0	0	0	1	0	0
20161096	SRR5853684	ABCs	HIC	USA	4	39	-	E	E1	0	0	1	0	0	0	0	0	0	0	0	0	1	0	1	0	0	0	1	1	0
20161097	SRR5853770	ABCs	HIC	USA	42	80	ermTR, tetM, parC-D5N	D	E6	0	0	0	1	1	1	0	0	0	0	1	1	0	0	1	0	0	0	0	0	0
20161196	SRR5853769	ABCs	HIC	USA	92	82	-	E	E2	0	0	1	1	0	0	1	0	0	0	0	0	0	0	1	0	0	0	1	0	0
20161197	SRR5853772	ABCs	HIC	USA	1	28	-	A-C	A-C3	0	1	0	1	0	0	1	0	0	0	0	0	0	0	1	0	1	0	0	1	0
20161198	SRR5853771	ABCs	HIC	USA	1	28	-	A-C	A-C3	0	1	0	1	0	0	1	0	0	0	0	0	0	0	1	0	1	0	0	1	0
20161199	SRR5853766	ABCs	HIC	USA	81	624	-	D	E6	0	0	0	1	1	0	0	0	0	0	0	0	0	0	0	0	0	0	0	1	0
20161200	SRR5853765	ABCs	HIC	USA	91	12	-	D	D4	0	0	0	1	0	0	0	0	0	0	0	0	1	0	1	0	0	0	0	1	0
20161201	SRR5853768	ABCs	HIC	USA	83	853	-	D	D4	0	0	0	1	0	0	0	0	1	1	0	0	0	0	1	0	0	0	0	0	0
20161202	SRR5853767	ABCs	HIC	USA	1	28	-	A-C	A-C3	0	1	0	1	0	0	1	0	0	0	0	0	0	0	1	0	1	0	0	1	0
20161203	SRR5853762	ABCs	HIC	USA	82	866	-	E	E3	0	0	0	1	1	1	0	0	0	0	0	0	0	0	1	0	0	0	0	0	0
20161204	SRR5853761	ABCs	HIC	USA	4	39	-	E	E1	0	0	1	0	0	0	0	0	0	0	0	0	1	0	1	0	0	1	1	1	0
20161205	SRR5853474	ABCs	HIC	USA	77	63	tetM	E	E4	0	0	0	0	0	0	0	0	1	1	1	1	0	0	1	0	0	0	0	1	0
20161206	SRR5853475	ABCs	HIC	USA	92	82	ermTR, tetM, aph3-III, sat4A	E	E2	0	0	1	1	0	0	1	0	0	0	0	0	0	0	1	0	0	0	1	0	0
20161207	SRR5853476	ABCs	HIC	USA	25	192	ermT	E	E3	0	0	0	1	0	0	0	0	0	0	0	0	0	0	1	0	0	0	0	0	0
20161231	SRR5853477	ABCs	HIC	USA	89	101	-	E	E4	0	0	1	1	0	0	0	0	0	0	0	0	0	0	1	0	0	0	1	0	0
20161232	SRR5853478	ABCs	HIC	USA	28	52	-	E	E4	0	0	1	1	0	0	1	0	0	0	0	0	0	0	1	0	0	1	1	0	0
20161233	SRR5853479	ABCs	HIC	USA	12	36	parC-S6A	A-C	A-C4	0	0	0	1	1	1	0	0	0	0	0	0	0	0	1	0	1	0	0	0	0
20161234	SRR5853480	ABCs	HIC	USA	89	101	-	E	E4	0	0	1	1	0	0	0	0	0	0	0	0	0	0	1	0	0	0	1	0	0
20161235	SRR5853481	ABCs	HIC	USA	28	52	ermT, tetM, ant6-Ia, aph3-III, sat4A	E	E4	0	0	1	1	0	0	1	0	0	0	0	0	0	0	1	0	0	1	1	0	0
20161236	SRR5853470	ABCs	HIC	USA	28	52	-	E	E4	0	0	1	1	0	0	1	0	0	0	0	0	0	0	1	0	0	1	1	0	0
20161237	SRR5853471	ABCs	HIC	USA	82	896	parC-D10N	E	E3	0	0	0	1	1	1	0	0	0	0	0	0	0	0	1	0	0	0	0	0	0
20161238	SRR5853603	ABCs	HIC	USA	77	399	-	E	E4	0	0	0	1	0	0	0	0	0	0	0	0	0	0	1	0	0	1	0	0	0
20161239	SRR5853602	ABCs	HIC	USA	89	101	-	E	E4	0	0	1	1	0	0	0	0	0	0	0	0	0	0	1	0	0	0	1	0	0
20161240	SRR5853601	ABCs	HIC	USA	2	55	-	E	E4	0	0	1	1	0	0	0	1	0	0	0	0	0	0	0	0	0	0	1	1	0
20161241	SRR5853600	ABCs	HIC	USA	12	36	-	A-C	A-C4	0	0	1	1	1	1	0	0	0	0	0	0	0	0	1	0	1	0	1	0	0
20161327	SRR5853599	ABCs	HIC	USA	59	864	-	D	E6	0	0	0	1	0	0	1	0	0	0	0	0	0	0	1	0	0	0	0	0	0
20161328	SRR5853598	ABCs	HIC	USA	89	101	-	E	E4	0	0	1	1	0	0	0	0	0	0	0	0	0	0	1	0	0	0	1	0	0
20161330	SRR5853597	ABCs	HIC	USA	59	864	tetO	D	E6	0	0	0	1	0	0	1	0	0	0	0	0	0	0	1	0	0	0	0	0	0
20161331	SRR5853596	ABCs	HIC	USA	59	864	-	D	E6	0	0	0	1	0	0	1	0	0	0	0	0	0	0	1	0	0	0	0	0	0
20161332	SRR5853611	ABCs	HIC	USA	89	101	-	E	E4	0	0	1	1	0	0	0	0	0	0	0	0	0	0	1	0	0	0	1	0	0
20161333	SRR5853610	ABCs	HIC	USA	2	55	-	E	E4	0	0	1	1	0	0	0	1	0	0	0	0	0	0	0	0	0	0	1	1	0
20161334	SRR5853717	ABCs	HIC	USA	12	36	-	A-C	A-C4	0	0	1	1	1	1	0	0	0	0	0	0	0	0	1	0	1	0	1	0	0
20161335	SRR5853718	ABCs	HIC	USA	11	403	-	E	E6	0	0	1	1	0	0	0	0	0	0	0	0	0	0	1	0	0	0	1	1	0
20161336	SRR5853715	ABCs	HIC	USA	89	101	-	E	E4	0	0	0	1	0	0	0	0	0	0	0	0	0	0	1	0	0	0	0	0	0
20161337	SRR5853716	ABCs	HIC	USA	1	28	-	A-C	A-C3	0	1	0	1	0	0	1	0	0	0	0	0	0	0	1	0	1	0	0	1	0
20161338	SRR5853721	ABCs	HIC	USA	12	36	-	A-C	A-C4	0	0	1	1	1	1	0	0	0	0	0	0	0	0	1	0	1	0	1	0	0
20161339	SRR5853722	ABCs	HIC	USA	89	101	-	E	E4	0	0	1	1	0	0	0	0	0	0	0	0	0	0	1	0	0	1	1	1	0
20161340	SRR5853719	ABCs	HIC	USA	89	101	-	E	E4	0	0	1	1	0	0	0	0	0	0	0	0	0	0	1	0	0	0	1	0	0
20161424	SRR5853720	ABCs	HIC	USA	1	28	-	A-C	A-C3	0	1	0	1	0	0	1	0	0	0	0	0	0	0	1	0	1	0	0	1	0
20161425	SRR5853723	ABCs	HIC	USA	90	184	-	E	E2	0	0	1	1	0	0	0	0	0	0	0	0	0	0	1	0	0	0	0	0	0
20161426	SRR5853724	ABCs	HIC	USA	12	36	-	A-C	A-C4	0	0	1	1	1	1	0	0	0	0	0	0	0	0	1	0	1	0	1	0	0
20161427	SRR5853385	ABCs	HIC	USA	4	39	-	E	E1	0	0	1	0	0	0	0	0	0	0	0	0	1	0	1	0	0	0	1	1	0
20161428	SRR5853384	ABCs	HIC	USA	89	101	-	E	E4	0	0	0	1	0	0	0	0	0	0	0	0	0	0	1	0	0	0	0	0	0
20161429	SRR5853387	ABCs	HIC	USA	3	15	-	A-C	A-C5	0	0	0	1	0	0	0	1	0	0	0	0	1	0	1	0	0	1	0	0	1
20161430	SRR5853386	ABCs	HIC	USA	68	894	tetM	E	E2	0	0	1	1	0	0	1	0	0	0	0	0	0	0	1	0	0	0	0	0	0
20161431	SRR5853389	ABCs	HIC	USA	1	28	-	A-C	A-C3	0	1	0	1	0	0	1	0	0	0	0	0	0	0	1	0	1	0	0	1	0
20161432	SRR5853388	ABCs	HIC	USA	11	403	-	E	E6	0	0	1	1	1	1	0	0	0	0	0	0	0	0	1	0	0	0	1	0	0
20161433	SRR5853391	ABCs	HIC	USA	89	101	23S1-G10A	E	E4	0	0	0	1	0	0	0	0	0	0	0	0	0	0	1	0	0	0	0	0	0
20161434	SRR5853390	ABCs	HIC	USA	1	28	-	A-C	A-C3	0	1	0	1	0	0	1	0	0	0	0	0	0	0	1	0	1	0	0	1	0
20161435	SRR5853393	ABCs	HIC	USA	89	101	-	E	E4	0	0	1	1	0	0	0	0	0	0	0	0	0	0	1	0	0	0	1	0	0
20161436	SRR5853392	ABCs	HIC	USA	87	62	-	E	E3	0	0	1	1	0	0	1	0	0	0	1	1	1	0	1	0	0	1	1	1	0
20161437	SRR5853624	ABCs	HIC	USA	28	52	-	E	E4	0	0	1	1	0	0	1	0	0	0	0	0	0	0	1	0	0	0	1	0	0
20161438	SRR5853625	ABCs	HIC	USA	3	15	-	A-C	A-C5	0	0	0	1	0	0	0	1	0	0	0	0	1	0	1	0	0	1	0	0	1
20161439	SRR5853739	ABCs	HIC	USA	89	101	-	E	E4	0	0	1	1	0	0	0	0	0	0	0	0	0	0	1	0	0	0	1	0	0
20161440	SRR5853740	ABCs	HIC	USA	4	39	parC-S6F	E	E1	0	0	1	0	0	0	0	0	0	0	0	0	1	0	1	0	0	0	1	1	0
20161441	SRR5853733	ABCs	HIC	USA	81	624	-	D	E6	0	0	1	1	1	0	0	0	1	1	0	0	0	0	0	0	0	0	1	1	0
20161442	SRR5853734	ABCs	HIC	USA	28	52	ermT	E	E4	0	0	1	1	0	0	1	0	0	0	0	0	0	0	1	0	0	0	1	0	0
20161443	SRR5853735	ABCs	HIC	USA	83	5	-	D	D4	0	0	0	1	0	0	0	1	0	0	0	0	0	0	1	0	0	0	0	0	0
20161444	SRR5853736	ABCs	HIC	USA	1	28	-	A-C	A-C3	0	1	0	1	0	0	1	0	0	0	0	0	0	0	1	0	1	0	0	1	0
20161445	SRR5853729	ABCs	HIC	USA	1	28	-	A-C	A-C3	0	1	0	1	0	0	1	0	0	0	0	0	0	0	1	0	1	0	0	1	0
20161446	SRR5853730	ABCs	HIC	USA	89	101	-	E	E4	0	0	1	1	0	0	0	0	0	0	0	0	0	0	1	0	0	0	0	0	0
20161447	SRR5853408	ABCs	HIC	USA	1	28	tetM	A-C	A-C3	0	1	0	1	0	0	1	0	0	0	0	0	0	0	1	0	1	0	0	1	0
20161448	SRR5853407	ABCs	HIC	USA	41	579	-	D	D4	0	0	1	1	0	0	0	0	1	1	0	0	0	0	1	0	0	0	1	1	0
20161449	SRR5853406	ABCs	HIC	USA	12	36	tetM	A-C	A-C4	0	0	1	1	1	1	0	0	0	0	0	0	0	0	1	0	1	0	1	0	0
20161450	SRR5853405	ABCs	HIC	USA	1	28	tetM, ant6-Ia, aph3-III, sat4A	A-C	A-C3	0	1	0	1	0	0	1	0	0	0	0	0	0	0	1	0	1	0	0	1	0
20161451	SRR5853412	ABCs	HIC	USA	89	101	-	E	E4	0	0	0	1	0	0	0	0	0	0	0	0	0	0	1	0	0	0	0	0	0
20161452	SRR5853411	ABCs	HIC	USA	89	101	-	E	E4	0	0	1	1	0	0	0	0	0	0	0	0	0	0	1	0	0	1	1	0	0
20161453	SRR5853410	ABCs	HIC	USA	89	101	-	E	E4	0	0	1	1	0	0	0	0	0	0	0	0	0	0	1	0	0	1	1	0	0
20161531	SRR5853409	ABCs	HIC	USA	1	28	-	A-C	A-C3	0	1	0	1	0	0	1	0	0	0	0	0	0	0	1	0	1	0	0	1	0
20161532	SRR5853400	ABCs	HIC	USA	1	28	-	A-C	A-C3	0	1	0	1	0	0	1	0	0	0	0	0	0	0	1	0	1	0	0	1	0
20161533	SRR5853399	ABCs	HIC	USA	2	55	-	E	E4	0	0	1	1	0	0	0	1	0	0	0	0	0	0	0	0	0	0	1	1	0
20161534	SRR5853582	ABCs	HIC	USA	1	28	ermB, tetM, aph3-III, sat4A	A-C	A-C3	0	1	0	1	0	0	1	0	0	0	0	0	0	0	1	0	1	0	0	1	0
20161535	SRR5853581	ABCs	HIC	USA	11	403	ermT, tetM, ant6-Ia, aph3-III, sat4A	E	E6	0	0	1	1	1	1	0	0	0	0	0	0	0	0	1	0	0	0	1	0	0
20161536	SRR5853580	ABCs	HIC	USA	1	28	ermB, tetM	A-C	A-C3	0	1	0	1	0	0	1	0	0	0	0	0	0	0	1	0	1	0	0	1	0
20161537	SRR5853579	ABCs	HIC	USA	6	382	mef, msrD	A-C	M6	1	1	1	1	0	0	0	1	0	0	0	0	0	0	1	0	0	1	1	1	0
20161538	SRR5853578	ABCs	HIC	USA	1	28	-	A-C	A-C3	0	1	0	1	0	0	1	0	0	0	0	0	0	0	1	0	1	0	0	1	0
20161539	SRR5853577	ABCs	HIC	USA	4	39	-	E	E1	0	0	1	0	0	0	0	0	0	0	0	0	1	0	1	0	0	0	1	1	0
20161540	SRR5853576	ABCs	HIC	USA	89	101	-	E	E4	0	0	0	1	0	0	0	0	0	0	0	0	0	0	1	0	0	0	0	0	0
20161541	SRR5853575	ABCs	HIC	USA	49	433	parC-S6A	E	E3	0	0	1	1	0	0	0	0	0	0	0	0	0	0	0	0	0	0	1	0	0
20161542	SRR5853574	ABCs	HIC	USA	1	28	-	A-C	A-C3	0	1	0	1	0	0	1	0	0	0	0	0	0	0	1	0	0	0	0	1	0
20161543	SRR5853573	ABCs	HIC	USA	106	900	parC-D10G	E	E2	0	0	0	1	0	0	0	0	0	0	0	0	0	0	1	0	0	0	0	0	0
20161716	SRR5853397	ABCs	HIC	USA	89	101	-	E	E4	0	0	1	1	0	0	0	0	0	0	0	0	0	0	1	0	0	0	1	1	0
20161717	SRR5853398	ABCs	HIC	USA	89	101	ermB, tetM, aph3-III, sat4A	E	E4	0	0	1	1	0	0	0	0	0	0	0	0	0	0	1	0	0	0	1	0	0
20161719	SRR5853460	ABCs	HIC	USA	1	28	-	A-C	A-C3	0	1	0	1	0	0	1	0	0	0	0	0	0	0	1	0	1	0	0	1	0
20161720	SRR5853466	ABCs	HIC	USA	4	39	-	E	E1	0	0	1	0	0	0	0	0	0	0	0	0	1	0	1	0	0	1	1	1	0
20161721	SRR5853401	ABCs	HIC	USA	77	63	-	E	E4	0	0	0	0	0	0	0	0	1	1	1	1	0	0	1	0	0	0	0	1	0
20161722	SRR5853402	ABCs	HIC	USA	77	399	-	E	E4	0	0	0	1	0	0	1	0	1	1	0	0	0	0	0	0	0	0	0	0	0
20161723	SRR5853403	ABCs	HIC	USA	4	39	-	E	E1	0	0	1	0	0	0	0	0	0	0	0	0	1	0	1	0	0	1	1	1	0
20161724	SRR5853404	ABCs	HIC	USA	77	63	-	E	E4	0	0	0	0	0	0	0	0	1	1	1	1	0	0	1	0	0	0	0	1	0
20161725	SRR5853482	ABCs	HIC	USA	68	247	ermB, tetM	E	E2	0	0	1	1	0	0	1	0	0	0	0	0	0	0	1	0	0	0	1	0	0
20161726	SRR5853487	ABCs	HIC	USA	89	101	-	E	E4	0	0	1	1	0	0	0	0	0	0	0	0	0	0	1	0	0	0	1	0	0
20161727	SRR5853357	ABCs	HIC	USA	118	167	-	E	E3	0	0	1	1	0	0	0	0	0	0	0	0	0	0	1	0	0	0	1	0	0
20161728	SRR5853356	ABCs	HIC	USA	89	101	tetM	E	E4	0	0	1	1	0	0	0	0	0	0	0	0	0	0	1	0	0	0	1	0	0
20161729	SRR5853359	ABCs	HIC	USA	8	59	-	E	E4	0	0	0	1	1	0	0	0	1	1	0	0	0	0	1	0	0	0	0	0	0
20161732	SRR5853360	ABCs	HIC	USA	4	39	-	E	E1	0	0	1	0	0	0	0	0	0	0	0	0	1	0	1	0	0	1	1	1	0
20161733	SRR5853363	ABCs	HIC	USA	4	39	-	E	E1	0	0	1	0	0	0	0	0	0	0	0	0	1	0	1	0	0	1	1	1	0
20161736	SRR5853362	ABCs	HIC	USA	11	403	-	E	E6	0	0	1	1	1	1	0	0	0	0	0	0	0	0	1	0	0	0	1	0	0
20161737	SRR5853355	ABCs	HIC	USA	63	385	-	E	E6	0	0	0	0	0	0	0	0	0	0	0	0	0	0	1	0	0	0	0	0	0
20161738	SRR5853354	ABCs	HIC	USA	63	385	-	E	E6	0	0	0	0	0	0	0	0	0	0	0	0	0	0	1	0	0	0	0	0	0
20161739	SRR5853690	ABCs	HIC	USA	118	167	-	E	E3	0	0	1	1	0	0	0	0	0	0	0	0	0	0	1	0	0	0	1	0	0
20161740	SRR5853691	ABCs	HIC	USA	89	101	ermTR, tetM, aph3-III, sat4A	E	E4	0	0	1	1	0	0	0	0	0	0	0	0	0	0	1	0	0	0	1	0	0
20161741	SRR5853688	ABCs	HIC	USA	9	75	-	E	E3	0	0	0	1	0	0	0	0	0	0	0	1	1	0	1	0	0	1	0	1	0
20161827	SRR5853694	ABCs	HIC	USA	1	28	ermB, tetM	A-C	A-C3	0	1	0	1	0	0	1	0	0	0	0	0	0	0	1	0	1	0	0	1	0
20161828	SRR5853695	ABCs	HIC	USA	59	172	-	D	E6	0	0	1	1	0	0	1	0	0	0	0	0	0	0	1	0	0	0	1	0	0
20161829	SRR5853692	ABCs	HIC	USA	81	624	-	D	E6	0	0	0	1	1	0	0	0	0	0	0	0	0	0	0	0	0	1	0	0	0
20161830	SRR5853693	ABCs	HIC	USA	1	28	-	A-C	A-C3	0	1	0	1	0	0	1	0	0	0	0	0	0	0	1	0	1	0	0	1	0
20161831	SRR5853685	ABCs	HIC	USA	12	36	-	A-C	A-C4	0	0	1	1	1	1	0	0	0	0	0	0	0	0	1	0	1	0	1	0	0
20161832	SRR5853686	ABCs	HIC	USA	60	53	parC-S6A	E	E1	0	0	0	0	0	0	0	0	0	0	1	1	0	0	0	0	0	1	0	0	0
20161833	SRR5853504	ABCs	HIC	USA	90	184	-	E	E2	0	0	0	1	0	0	0	0	0	0	0	0	0	0	1	0	0	0	0	0	0
20161834	SRR5853503	ABCs	HIC	USA	92	82	-	E	E2	0	0	1	1	0	0	1	0	0	0	0	0	0	0	1	0	0	0	1	0	0
20161835	SRR5853458	ABCs	HIC	USA	83	853	-	D	D4	0	0	0	1	0	0	0	0	1	1	0	0	0	0	1	0	0	0	0	0	0
20161836	SRR5853457	ABCs	HIC	USA	4	39	-	E	E1	0	0	1	0	0	0	0	0	0	0	0	0	1	0	1	0	0	1	1	1	0
20161837	SRR5853508	ABCs	HIC	USA	3	15	-	A-C	A-C5	0	1	1	1	0	0	0	1	0	0	0	0	0	0	1	0	0	1	1	0	1
20161838	SRR5853507	ABCs	HIC	USA	77	63	-	E	E4	0	0	0	0	0	0	0	0	1	1	1	1	0	0	1	0	0	0	0	1	0
20161839	SRR5853506	ABCs	HIC	USA	12	36	-	A-C	A-C4	0	0	1	1	1	1	0	0	0	0	0	0	0	0	1	0	0	0	1	0	0
20161840	SRR5853505	ABCs	HIC	USA	89	101	-	E	E4	0	0	1	1	0	0	0	0	0	0	0	0	0	0	1	0	0	0	1	1	0
20161859	SRR5853456	ABCs	HIC	USA	1	28	ermT, tetM, ant6-Ia, aph3-III, sat4A	A-C	A-C3	0	1	0	1	0	0	1	0	0	0	0	0	0	0	1	0	1	0	0	1	0
20161860	SRR5853455	ABCs	HIC	USA	1	28	-	A-C	A-C3	0	1	0	1	0	0	1	0	0	0	0	0	0	0	1	0	1	0	0	1	0
20161861	SRR5853591	ABCs	HIC	USA	1	28	-	A-C	A-C3	0	1	0	1	0	0	1	0	0	0	0	0	0	0	1	0	1	0	0	1	0
20161862	SRR5853595	ABCs	HIC	USA	81	837	-	D	E6	0	0	0	1	1	0	0	0	0	0	0	0	0	0	0	0	0	0	0	0	0
20161863	SRR5853342	ABCs	HIC	USA	77	133	-	E	E4	0	0	0	1	0	0	0	0	0	1	0	0	0	0	1	0	0	0	0	0	0
20161864	SRR5853343	ABCs	HIC	USA	77	133	-	E	E4	0	0	0	1	0	0	0	0	0	1	0	0	0	0	1	0	0	0	0	0	0
20161865	SRR5853336	ABCs	HIC	USA	1	28	-	A-C	A-C3	0	1	0	1	0	0	1	0	0	0	0	0	0	0	1	0	1	0	0	1	0
20161867	SRR5853337	ABCs	HIC	USA	82	334	ermB, tetM	E	E3	0	0	1	1	1	1	0	0	0	0	0	0	0	0	1	0	0	0	1	0	0
20161868	SRR5853338	ABCs	HIC	USA	82	334	-	E	E3	0	0	1	1	1	1	0	0	0	0	0	0	0	0	1	0	0	0	1	0	0
20161869	SRR5853339	ABCs	HIC	USA	82	334	-	E	E3	0	0	1	1	1	1	0	0	0	0	0	0	0	0	1	0	0	0	1	0	0
20161870	SRR5853583	ABCs	HIC	USA	82	334	-	E	E3	0	0	1	1	1	1	0	0	0	0	0	0	0	0	1	0	0	0	1	0	0
20161871	SRR5853584	ABCs	HIC	USA	2	55	-	E	E4	0	0	1	1	1	1	0	1	0	0	0	0	0	0	0	0	0	0	1	0	0
20161872	SRR5853623	ABCs	HIC	USA	77	133	-	E	E4	0	0	0	1	0	0	0	0	0	1	0	0	0	0	1	0	0	0	0	0	0
20161873	SRR5853622	ABCs	HIC	USA	82	334	-	E	E3	0	0	1	1	1	1	0	0	0	0	0	0	0	0	1	0	0	0	1	0	0
20161874	SRR5853732	ABCs	HIC	USA	92	82	-	E	E2	0	0	1	1	0	0	1	0	0	0	0	0	0	0	1	0	0	0	1	0	0
20161875	SRR5853731	ABCs	HIC	USA	28	52	-	E	E4	0	0	1	1	0	0	1	0	0	0	0	0	0	0	1	0	0	0	1	0	0
20162060	SRR5853726	ABCs	HIC	USA	73	331	-	E	E4	0	0	0	1	1	1	0	0	0	0	0	0	0	0	1	0	0	1	0	0	0
20162105	SRR5853728	ABCs	HIC	USA	60	53	-	E	E1	0	0	0	0	0	0	0	0	0	0	1	1	0	0	0	0	0	1	0	0	0
20162106	SRR5853727	ABCs	HIC	USA	82	334	-	E	E3	0	0	1	1	1	1	0	0	0	0	0	0	0	0	1	0	0	0	1	0	0
20162107	SRR5853738	ABCs	HIC	USA	82	334	ermTR, tetM, aph3-III, sat4A	E	E3	0	0	1	1	1	1	0	0	0	0	0	0	0	0	1	0	0	0	1	0	0
20162108	SRR5853737	ABCs	HIC	USA	49	433	-	E	E3	0	0	0	1	1	1	0	0	0	0	0	0	0	0	0	0	0	0	0	0	0
20162109	SRR5853618	ABCs	HIC	USA	227	28	ermTR	NT	A-C3	0	1	0	1	0	0	1	0	0	0	0	0	0	0	1	0	1	0	0	1	0
20162110	SRR5853619	ABCs	HIC	USA	90	184	-	E	E2	0	0	0	1	0	0	0	0	0	0	0	0	0	0	1	0	0	0	0	0	0
20162111	SRR5853616	ABCs	HIC	USA	82	334	-	E	E3	0	0	1	1	1	1	0	0	0	0	0	0	0	0	1	0	0	0	1	0	0
20162112	SRR5853617	ABCs	HIC	USA	49	433	-	E	E3	0	0	0	1	1	1	0	0	0	0	0	0	0	0	0	0	0	0	0	0	0
20162114	SRR5853614	ABCs	HIC	USA	92	82	-	E	E2	0	0	1	1	0	0	1	0	0	0	0	0	0	0	1	0	0	0	1	0	0
20162115	SRR5853615	ABCs	HIC	USA	28	456	ermTR, parC-D5A	E	E4	0	0	1	1	1	1	1	1	0	0	0	0	0	0	1	0	0	0	1	0	0
20162116	SRR5853612	ABCs	HIC	USA	11	403	-	E	E6	0	0	1	1	1	1	0	0	0	0	0	0	0	0	1	0	0	0	1	1	0
20162117	SRR5853613	ABCs	HIC	USA	89	101	-	E	E4	0	0	1	1	0	0	0	0	0	0	0	0	0	0	1	0	0	0	1	0	0
20162118	SRR5853620	ABCs	HIC	USA	81	903	-	D	E6	0	0	0	1	0	0	1	0	0	0	0	0	0	0	1	0	0	0	0	0	0
20162119	SRR5853621	ABCs	HIC	USA	92	82	ermT, tetM, ant6-Ia, aph3-III, sat4A	E	E2	0	0	1	1	0	0	1	0	0	0	0	0	0	0	1	0	0	0	1	0	0
20162121	SRR5853652	ABCs	HIC	USA	77	63	ermTR, tetO	E	E4	0	0	0	0	0	0	0	0	1	1	1	1	0	0	1	0	0	0	0	1	0
20162122	SRR5853651	ABCs	HIC	USA	4	39	-	E	E1	0	0	1	0	0	0	0	0	0	0	0	0	1	0	1	0	0	0	1	1	0
20162123	SRR5853650	ABCs	HIC	USA	49	433	parC-S6F	E	E3	0	0	0	1	1	1	0	0	0	0	0	0	0	0	0	0	0	0	0	0	0
20162124	SRR5853649	ABCs	HIC	USA	28	456	-	E	E4	0	0	1	1	1	1	1	1	0	0	0	0	0	0	1	0	0	0	1	0	0
20162125	SRR5853648	ABCs	HIC	USA	89	101	-	E	E4	0	0	0	1	0	0	0	0	0	0	0	0	0	0	1	0	0	0	0	0	0
20162126	SRR5853647	ABCs	HIC	USA	82	334	ermT	E	E3	0	0	1	1	1	1	0	0	0	0	0	0	0	0	1	0	0	1	1	0	0
20162128	SRR5853661	ABCs	HIC	USA	89	101	-	E	E4	0	0	1	1	0	0	0	0	0	0	0	0	0	0	1	0	0	0	1	0	0
20162129	SRR5853660	ABCs	HIC	USA	92	82	ermTR, tetM, aph3-III, sat4A	E	E2	0	0	1	1	0	0	1	0	0	0	0	0	0	0	1	0	0	0	1	0	0
20162130	SRR5853538	ABCs	HIC	USA	1	28	-	A-C	A-C3	0	1	0	1	0	0	1	0	0	0	0	0	0	0	1	0	1	0	0	1	0
20162131	SRR5853539	ABCs	HIC	USA	92	82	ermTR	E	E2	0	0	1	1	0	0	1	0	0	0	0	0	0	0	1	0	0	0	1	0	0
20162132	SRR5853540	ABCs	HIC	USA	92	82	-	E	E2	0	0	1	1	0	0	1	0	0	0	0	0	0	0	1	0	0	0	1	0	0
20162133	SRR5853541	ABCs	HIC	USA	82	334	-	E	E3	0	0	1	1	1	1	0	0	0	0	0	0	0	0	1	0	0	0	1	0	0
20162134	SRR5853542	ABCs	HIC	USA	151	433	-	NT	NT	0	0	0	1	1	1	0	0	0	0	0	0	0	0	0	0	0	0	0	0	0
20162135	SRR5853543	ABCs	HIC	USA	49	433	-	E	E3	0	0	0	1	1	1	0	0	0	0	0	0	0	0	0	0	0	0	0	0	0
20162136	SRR5853544	ABCs	HIC	USA	15	872	-	E	E3	1	1	1	1	0	0	0	0	0	0	1	1	0	0	1	0	0	0	1	0	0
20162137	SRR5853545	ABCs	HIC	USA	12	36	-	A-C	A-C4	0	0	1	1	1	1	0	0	0	0	0	0	0	0	1	0	1	0	1	0	0
20162138	SRR5853536	ABCs	HIC	USA	81	837	-	D	E6	0	0	0	1	1	0	0	0	1	1	0	0	0	0	0	0	0	0	0	0	0
20162139	SRR5853537	ABCs	HIC	USA	60	53	tetM	E	E1	0	0	0	0	0	0	0	0	0	0	1	1	0	0	0	0	0	1	0	0	0
20162141	SRR5853679	ABCs	HIC	USA	89	101	-	E	E4	0	0	0	1	0	0	0	0	0	0	0	0	0	0	1	0	0	1	0	0	0
20162142	SRR5853676	ABCs	HIC	USA	92	82	-	E	E2	0	0	1	1	0	0	1	0	0	0	0	0	0	0	1	0	0	0	1	0	0
20162143	SRR5853677	ABCs	HIC	USA	1	28	tetM	A-C	A-C3	0	1	0	1	0	0	1	0	0	0	0	0	0	0	1	0	1	0	0	1	0
20162144	SRR5853674	ABCs	HIC	USA	49	433	ermB, tetM	E	E3	0	0	0	1	1	1	0	0	0	0	0	0	0	0	0	0	0	0	0	0	0
20162146	SRR5853675	ABCs	HIC	USA	89	101	-	E	E4	0	0	1	1	0	0	0	0	0	0	0	0	0	0	1	0	0	0	1	0	0
20162147	SRR5853672	ABCs	HIC	USA	82	334	-	E	E3	0	0	1	1	1	1	0	0	0	0	0	0	0	0	1	0	0	0	1	0	0
20162148	SRR5853673	ABCs	HIC	USA	49	433	-	E	E3	0	0	0	1	1	1	0	0	0	0	0	0	0	0	0	0	0	0	0	0	0
20162149	SRR5853681	ABCs	HIC	USA	89	101	-	E	E4	0	0	1	1	0	0	0	0	0	0	0	0	0	0	1	0	0	0	1	0	0
20162150	SRR5853682	ABCs	HIC	USA	1	28	-	A-C	A-C3	0	1	0	1	0	0	1	0	0	0	0	0	0	0	1	0	1	0	0	1	0
20162151	SRR5853333	ABCs	HIC	USA	12	36	-	A-C	A-C4	0	0	1	1	1	1	0	0	0	0	0	0	0	0	1	0	1	0	1	0	0
20162152	SRR5853332	ABCs	HIC	USA	49	433	-	E	E3	0	0	0	1	1	1	0	0	0	0	0	0	0	0	0	0	0	0	0	0	0
20162153	SRR5853335	ABCs	HIC	USA	92	82	-	E	E2	0	0	1	1	0	0	1	0	0	0	0	0	0	0	1	0	0	0	1	0	0
20162154	SRR5853334	ABCs	HIC	USA	1	28	ermT, tetM, ant6-Ia, aph3-III, sat4A	A-C	A-C3	0	1	0	1	0	0	1	0	0	0	0	0	0	0	1	0	1	0	0	1	0
20162155	SRR5853329	ABCs	HIC	USA	60	53	-	E	E1	0	0	0	0	0	0	0	0	0	0	1	1	0	0	0	0	0	1	0	0	0
20162156	SRR5853328	ABCs	HIC	USA	49	433	-	E	E3	0	0	0	1	1	1	0	0	0	0	0	0	0	0	0	0	0	0	0	0	0
20162157	SRR5853331	ABCs	HIC	USA	28	52	-	E	E4	0	0	1	1	0	0	1	0	0	0	0	0	0	0	1	0	0	0	1	0	0
20162158	SRR5853330	ABCs	HIC	USA	151	433	-	NT	NT	0	0	0	1	1	1	0	0	0	0	0	0	0	0	0	0	0	0	0	0	0
20162159	SRR5853341	ABCs	HIC	USA	1	28	-	A-C	A-C3	0	1	0	1	0	0	1	0	0	0	0	0	0	0	1	0	1	0	0	1	0
20162270	SRR5853340	ABCs	HIC	USA	1	28	tetM	A-C	A-C3	0	1	0	1	0	0	1	0	0	0	0	0	0	0	1	0	1	0	0	1	0
20162271	SRR5853440	ABCs	HIC	USA	59	864	-	D	E6	0	0	0	1	0	0	1	0	0	0	0	0	0	0	1	0	0	0	0	0	0
20162272	SRR5853441	ABCs	HIC	USA	1	28	-	A-C	A-C3	0	1	0	1	0	0	1	0	0	0	0	0	0	0	1	0	1	0	0	1	0
20162273	SRR5853442	ABCs	HIC	USA	3	15	-	A-C	A-C5	0	1	1	1	0	0	0	1	0	0	0	0	0	0	1	0	0	1	1	0	1
20162274	SRR5853443	ABCs	HIC	USA	59	864	ermTR	D	E6	0	0	0	1	0	0	1	0	0	0	0	0	0	0	1	0	0	0	0	0	0
20162278	SRR5853436	ABCs	HIC	USA	59	864	-	D	E6	0	0	0	1	0	0	1	0	0	0	0	0	0	0	1	0	0	0	0	0	0
20162325	SRR5853437	ABCs	HIC	USA	28	52	-	E	E4	0	0	1	1	0	0	1	1	0	0	0	0	0	0	1	0	0	0	1	0	0
20162407	SRR5853438	ABCs	HIC	USA	9	891	-	E	E3	0	0	0	1	0	0	0	0	1	1	1	1	0	0	1	0	0	0	0	1	0
20162408	SRR5853439	ABCs	HIC	USA	12	36	-	A-C	A-C4	0	0	0	1	0	0	0	0	0	0	0	0	0	0	1	0	1	0	0	0	0
20162409	SRR5853434	ABCs	HIC	USA	87	62	-	E	E3	0	0	1	1	0	0	1	0	0	0	1	1	1	0	1	0	0	1	1	1	0
20162410	SRR5853435	ABCs	HIC	USA	87	890	ermTR	E	E3	0	0	1	1	0	0	1	0	0	0	1	1	1	0	1	0	0	1	1	1	0
20162411	SRR5853565	ABCs	HIC	USA	89	101	-	E	E4	0	0	1	1	0	0	0	0	0	0	0	0	0	0	1	0	0	0	1	1	0
20162412	SRR5853564	ABCs	HIC	USA	82	334	-	E	E3	0	0	1	1	1	1	0	0	0	0	0	0	0	0	1	0	0	0	1	0	0
20162413	SRR5853563	ABCs	HIC	USA	4	39	-	E	E1	0	0	1	0	0	0	0	0	0	0	0	0	1	0	1	0	0	1	1	1	0
20162414	SRR5853562	ABCs	HIC	USA	82	334	-	E	E3	0	0	1	1	1	1	0	0	0	0	0	0	0	0	1	0	0	0	1	0	0
20162415	SRR5853569	ABCs	HIC	USA	4	39	tetM	E	E1	0	0	1	0	0	0	0	0	0	0	0	0	1	0	1	0	0	0	1	1	0
20162416	SRR5853568	ABCs	HIC	USA	101	182	-	D	D4	0	0	0	1	0	0	1	1	0	0	0	0	0	0	1	0	1	0	0	0	0
20162417	SRR5853567	ABCs	HIC	USA	41	579	-	D	D4	0	0	1	1	0	0	0	0	1	1	0	0	0	0	1	0	0	0	1	1	0
20162418	SRR5853566	ABCs	HIC	USA	89	101	ermB	E	E4	0	0	0	1	0	0	0	0	0	0	0	0	0	0	1	0	0	0	0	0	0
20162419	SRR5853560	ABCs	HIC	USA	81	837	-	D	E6	0	0	0	1	1	0	0	0	0	0	0	0	0	0	0	0	0	0	0	1	0
20162420	SRR5853559	ABCs	HIC	USA	87	62	-	E	E3	0	0	1	1	0	0	1	0	0	0	1	1	1	0	1	0	0	1	1	1	0
20162421	SRR5853745	ABCs	HIC	USA	89	101	tetM	E	E4	0	0	0	1	0	0	0	0	0	0	0	0	0	0	1	0	0	0	0	0	0
20162422	SRR5853746	ABCs	HIC	USA	28	52	-	E	E4	0	0	1	1	0	0	1	0	0	0	0	0	0	0	1	0	0	0	1	0	0
20162423	SRR5853743	ABCs	HIC	USA	81	909	-	D	E6	0	0	0	1	1	0	0	0	0	0	0	0	0	0	0	0	0	0	0	1	0
20162424	SRR5853744	ABCs	HIC	USA	3	15	-	A-C	A-C5	0	0	0	1	0	0	0	1	0	0	0	0	1	0	1	0	0	1	0	0	1
20162425	SRR5853749	ABCs	HIC	USA	12	36	tetM	A-C	A-C4	0	0	0	1	1	1	0	0	0	0	0	0	0	0	1	0	1	0	0	0	0
20162426	SRR5853750	ABCs	HIC	USA	87	62	-	E	E3	0	0	0	1	0	0	1	0	0	0	1	1	1	0	1	0	0	1	0	1	0
20162427	SRR5853747	ABCs	HIC	USA	1	28	-	A-C	A-C3	0	1	0	1	0	0	1	0	0	0	0	0	0	0	1	0	1	0	0	1	0
20162428	SRR5853748	ABCs	HIC	USA	77	63	-	E	E4	0	0	1	0	0	0	0	0	0	0	1	1	0	0	1	0	1	0	1	0	0
20162429	SRR5853741	ABCs	HIC	USA	89	101	-	E	E4	0	0	0	1	0	0	0	0	0	0	0	0	0	0	1	0	0	0	0	0	0
20162430	SRR5853742	ABCs	HIC	USA	2	55	-	E	E4	0	0	1	1	0	0	0	1	0	0	0	0	0	0	0	0	0	0	1	1	0
20162432	SRR5853448	ABCs	HIC	USA	1	28	-	A-C	A-C3	0	1	0	1	0	0	1	0	0	0	0	0	0	0	1	0	1	0	0	1	0
20162594	SRR5853447	ABCs	HIC	USA	80	8	-	D	D4	0	1	0	1	0	0	0	1	0	0	0	0	0	0	1	0	0	0	0	1	0
20162595	SRR5853450	ABCs	HIC	USA	89	101	-	E	E4	0	0	1	1	0	0	0	0	0	0	0	0	0	0	1	0	0	0	1	0	0
20162596	SRR5853449	ABCs	HIC	USA	59	864	-	D	E6	0	0	0	1	0	0	1	0	0	0	0	0	0	0	1	0	0	0	0	0	0
20162597	SRR5853452	ABCs	HIC	USA	1	28	-	A-C	A-C3	0	1	0	1	0	0	1	0	0	0	0	0	0	0	1	0	1	0	0	1	0
20162598	SRR5853451	ABCs	HIC	USA	1	28	-	A-C	A-C3	0	1	0	1	0	0	1	0	0	0	0	0	0	0	1	0	1	0	0	1	0
20162629	SRR5853454	ABCs	HIC	USA	1	858	-	A-C	A-C3	0	1	0	1	0	0	1	0	0	0	0	0	0	0	1	0	1	0	0	0	1
20162630	SRR5853453	ABCs	HIC	USA	92	82	-	E	E2	0	0	1	1	0	0	1	0	0	0	0	0	0	0	1	0	0	0	1	0	0
20162631	SRR5853446	ABCs	HIC	USA	82	334	-	E	E3	0	0	1	1	1	1	0	0	0	0	0	0	0	0	1	0	0	0	1	0	0
20162632	SRR5853445	ABCs	HIC	USA	92	82	-	E	E2	0	0	1	1	0	0	1	0	0	0	0	0	0	0	1	0	0	0	1	0	0
20162633	SRR5853493	ABCs	HIC	USA	11	403	-	E	E6	0	0	1	1	0	0	0	0	0	0	0	0	0	0	1	0	1	0	1	0	0
20162634	SRR5853494	ABCs	HIC	USA	76	631	-	E	E2	0	0	0	1	1	0	0	1	0	0	0	0	0	0	1	0	0	0	0	0	0
20162635	SRR5853495	ABCs	HIC	USA	89	101	-	E	E4	0	0	0	1	0	0	0	0	0	0	0	0	0	0	1	0	0	1	0	0	0
20162636	SRR5853496	ABCs	HIC	USA	89	101	-	E	E4	0	0	1	1	0	0	0	0	0	0	0	0	0	0	1	0	0	0	1	0	0
20162637	SRR5853497	ABCs	HIC	USA	28	52	-	E	E4	0	0	1	1	0	0	1	0	0	0	0	0	0	0	1	0	0	0	1	0	0
20162638	SRR5853498	ABCs	HIC	USA	87	62	-	E	E3	0	0	1	1	0	0	0	0	0	0	1	1	1	0	1	0	0	1	1	1	0
20162639	SRR5853499	ABCs	HIC	USA	82	334	-	E	E3	0	0	1	1	1	1	0	0	0	0	0	0	0	0	1	0	0	0	1	0	0
20162640	SRR5853500	ABCs	HIC	USA	1	28	-	A-C	A-C3	0	1	0	1	0	0	1	0	0	0	0	0	0	0	1	0	1	0	0	1	0
20162641	SRR5853501	ABCs	HIC	USA	89	101	-	E	E4	0	0	1	1	0	0	0	0	0	0	0	0	0	0	1	0	0	1	1	0	0
20162642	SRR5853502	ABCs	HIC	USA	1	28	-	A-C	A-C3	0	1	0	1	0	0	1	0	0	0	0	0	0	0	1	0	1	0	0	1	0
20162643	SRR5853635	ABCs	HIC	USA	28	52	-	E	E4	0	0	1	1	0	0	1	0	0	0	0	0	0	0	1	0	0	0	1	0	0
20162644	SRR5853634	ABCs	HIC	USA	1	858	-	A-C	A-C3	0	1	0	1	0	0	1	0	0	0	0	0	0	0	1	0	1	0	0	0	1
20162645	SRR5853633	ABCs	HIC	USA	82	334	-	E	E3	0	0	1	1	1	1	0	0	0	0	0	0	0	0	1	0	0	0	1	0	0
20162646	SRR5853632	ABCs	HIC	USA	89	101	-	E	E4	0	0	1	1	0	0	0	0	0	0	0	0	0	0	1	0	0	0	1	0	0
20162647	SRR5853631	ABCs	HIC	USA	49	433	-	E	E3	0	0	1	1	0	0	0	0	0	0	0	0	0	0	0	0	0	0	1	0	0
20162648	SRR5853630	ABCs	HIC	USA	87	62	-	E	E3	0	0	1	1	0	0	1	0	0	0	1	1	1	0	1	0	0	1	1	1	0
20162649	SRR5853629	ABCs	HIC	USA	1	28	tetM	A-C	A-C3	0	1	0	1	0	0	1	0	0	0	0	0	0	0	1	0	1	0	0	1	0
20162650	SRR5853628	ABCs	HIC	USA	82	334	-	E	E3	0	0	1	1	1	1	0	0	0	0	0	0	0	0	1	0	0	0	1	0	0
20162651	SRR5853627	ABCs	HIC	USA	89	101	-	E	E4	0	0	1	1	0	0	0	0	0	0	0	0	0	0	1	0	0	0	1	0	0
20162652	SRR5853626	ABCs	HIC	USA	89	101	-	E	E4	0	0	1	1	0	0	0	0	0	0	0	0	0	0	1	0	0	0	1	0	0
20162653	SRR5853352	ABCs	HIC	USA	76	50	-	E	E2	0	0	0	1	0	0	1	0	1	1	0	0	0	0	1	0	0	0	0	1	0
20162654	SRR5853353	ABCs	HIC	USA	1	28	-	A-C	A-C3	0	1	0	1	0	0	1	0	0	0	0	0	0	0	1	0	1	0	0	1	0
20162655	SRR5853350	ABCs	HIC	USA	28	52	-	E	E4	0	0	1	1	0	0	1	0	0	0	0	0	0	0	1	0	0	0	1	0	0
20162656	SRR5853351	ABCs	HIC	USA	82	334	-	E	E3	0	0	1	1	1	1	0	0	0	0	0	0	0	0	1	0	0	0	1	0	0
20162657	SRR5853348	ABCs	HIC	USA	3	15	tetM	A-C	A-C5	0	0	0	1	0	0	0	1	0	0	0	0	1	0	1	0	0	1	0	0	1
20162658	SRR5853349	ABCs	HIC	USA	12	36	ermT, tetM, ant6-Ia, aph3-III, sat4A	A-C	A-C4	0	0	0	1	1	1	0	0	0	0	0	0	0	0	1	0	1	0	0	0	0
20162659	SRR5853346	ABCs	HIC	USA	89	101	-	E	E4	0	0	1	1	0	0	0	0	0	0	0	0	0	0	1	0	0	0	1	0	0
20162660	SRR5853347	ABCs	HIC	USA	1	28	-	A-C	A-C3	0	1	0	1	0	0	1	0	0	0	0	0	0	0	1	0	1	0	0	1	0
20162661	SRR5853344	ABCs	HIC	USA	92	82	-	E	E2	0	0	1	1	0	0	1	0	0	0	0	0	0	0	1	0	0	0	1	0	0
20162662	SRR5853345	ABCs	HIC	USA	9	75	-	E	E3	0	0	0	1	0	0	0	0	0	0	0	1	1	0	1	0	0	1	0	1	0
20162663	SRR5853516	ABCs	HIC	USA	28	52	ermT	E	E4	0	0	1	1	0	0	0	0	0	0	0	0	0	0	1	0	0	1	1	0	0
20162664	SRR5853515	ABCs	HIC	USA	1	28	parC-S6A	A-C	A-C3	0	1	0	1	0	0	1	0	0	0	0	0	0	0	1	0	1	0	0	1	0
20162665	SRR5853518	ABCs	HIC	USA	11	403	-	E	E6	0	0	1	1	1	1	0	0	0	0	0	0	0	0	1	0	0	0	1	0	0
20162666	SRR5853517	ABCs	HIC	USA	89	101	-	E	E4	0	0	1	1	0	0	0	0	0	0	0	0	0	0	1	0	0	0	1	0	0
20162667	SRR5853512	ABCs	HIC	USA	28	52	-	E	E4	0	0	1	1	0	0	1	0	0	0	0	0	0	0	1	0	0	0	1	0	0
20162668	SRR5853511	ABCs	HIC	USA	82	334	-	E	E3	0	0	1	1	1	1	0	0	0	0	0	0	0	0	1	0	0	0	1	0	0
20162669	SRR5853514	ABCs	HIC	USA	90	184	-	E	E2	0	0	0	1	0	0	0	0	0	0	0	0	0	0	1	0	0	0	0	0	0
20162670	SRR5853513	ABCs	HIC	USA	4	39	-	E	E1	0	0	1	0	0	0	0	0	0	0	0	0	1	0	1	0	0	1	1	1	0
20162671	SRR5853510	ABCs	HIC	USA	89	101	-	E	E4	0	0	1	1	0	0	0	0	0	0	0	0	0	0	1	0	0	0	1	0	0
20162672	SRR5853509	ABCs	HIC	USA	1	28	tetM, folA-H11D	A-C	A-C3	0	1	0	1	0	0	1	0	0	0	0	0	0	0	1	0	1	0	0	1	0
20162673	SRR5853605	ABCs	HIC	USA	3	15	-	A-C	A-C5	0	0	0	1	0	0	0	0	0	0	0	0	1	0	1	0	0	1	0	0	1
20162674	SRR5853604	ABCs	HIC	USA	101	182	-	D	D4	0	0	0	1	0	0	1	1	0	0	0	0	0	0	1	0	1	0	0	0	0
20162675	SRR5853607	ABCs	HIC	USA	11	403	-	E	E6	0	0	1	1	1	1	0	0	0	0	0	0	0	0	1	0	0	0	1	0	0
20162676	SRR5853606	ABCs	HIC	USA	1	28	-	A-C	A-C3	0	1	0	1	0	0	1	0	0	0	0	0	0	0	1	0	1	0	0	1	0
20162682	SRR5853609	ABCs	HIC	USA	89	101	tetO	E	E4	0	0	1	1	0	0	0	0	0	0	0	0	0	0	1	0	0	1	1	0	0
20163031	SRR5853608	ABCs	HIC	USA	27	308	-	E	E2	0	0	1	1	0	0	1	0	0	0	0	0	0	0	1	0	1	1	1	0	0
20163032	SRR5853714	ABCs	HIC	USA	82	334	-	E	E3	0	0	1	1	1	1	0	0	0	0	0	0	0	0	1	0	0	0	1	0	0
20163033	SRR5853713	ABCs	HIC	USA	82	334	-	E	E3	0	0	1	1	1	1	0	0	0	0	0	0	0	0	1	0	0	0	1	0	0
20163034	SRR5853701	ABCs	HIC	USA	1	898	-	A-C	A-C3	0	1	0	1	0	0	1	0	0	0	0	0	0	0	1	0	1	0	0	1	0
20163035	SRR5853700	ABCs	HIC	USA	1	858	tetM	A-C	A-C3	0	1	0	1	0	0	1	0	0	0	0	0	0	0	1	0	1	0	0	1	0
20163036	SRR5853687	ABCs	HIC	USA	9	75	-	E	E3	0	0	0	1	0	0	0	0	0	0	0	1	1	0	1	0	0	1	0	1	0
20163037	SRR5853696	ABCs	HIC	USA	89	101	-	E	E4	0	0	1	1	0	0	0	0	0	0	0	0	0	0	1	0	0	0	1	0	0
20163038	SRR5853394	ABCs	HIC	USA	1	28	-	A-C	A-C3	0	1	0	1	0	0	1	0	0	0	0	0	0	0	1	0	1	0	0	1	0
20163040	SRR5853395	ABCs	HIC	USA	28	52	-	E	E4	0	0	1	1	0	0	1	0	0	0	0	0	0	0	1	0	0	0	1	0	0
20163041	SRR5853702	ABCs	HIC	USA	28	52	-	E	E4	0	0	1	1	0	0	1	0	0	0	0	0	0	0	1	0	0	0	1	0	0
20163068	SRR5853708	ABCs	HIC	USA	28	52	-	E	E4	0	0	1	1	0	0	0	0	0	0	0	0	0	0	1	0	0	0	1	0	0
20163342	SRR5853413	ABCs	HIC	USA	92	82	tetO	E	E2	0	0	0	1	0	0	0	0	0	0	0	0	0	0	0	0	0	0	1	0	0
20163512	SRR5853472	ABCs	HIC	USA	59	864	-	D	E6	0	0	0	1	0	0	1	0	0	0	0	0	0	0	1	0	0	0	0	0	0
20163515	SRR5853473	ABCs	HIC	USA	89	101	-	E	E4	0	0	1	1	0	0	0	0	0	0	0	0	0	0	1	0	0	0	1	0	0
20163526	SRR5853572	ABCs	HIC	USA	22	46	-	E	E4	0	0	1	1	0	0	0	0	0	0	0	0	1	0	1	0	0	1	1	0	0
20163527	SRR5853571	ABCs	HIC	USA	59	864	-	D	E6	0	0	0	1	0	0	1	0	0	0	0	0	0	0	1	0	0	0	0	0	0
20163528	SRR5853570	ABCs	HIC	USA	59	172	-	D	E6	0	0	1	1	0	0	1	0	0	0	0	0	0	0	1	0	0	0	1	0	0
20163529	SRR5853368	ABCs	HIC	USA	59	864	-	D	E6	0	0	0	1	0	0	1	0	0	0	0	0	0	0	1	0	0	0	0	0	0
20163531	SRR5853561	ABCs	HIC	USA	81	624	-	D	E6	0	0	0	1	1	0	0	0	0	0	0	0	0	0	0	0	1	0	0	1	0
20163960	SRR5853558	ABCs	HIC	USA	89	101	-	E	E4	0	0	0	1	0	0	0	0	0	0	0	0	0	0	1	0	0	0	0	0	0
20164210	SRR5853364	ABCs	HIC	USA	12	36	-	A-C	A-C4	0	0	0	1	1	1	0	0	0	0	0	0	0	0	1	0	1	0	0	0	0
20164740	SRR5853396	ABCs	HIC	USA	4	39	ermT	E	E1	0	0	1	0	0	0	0	0	0	0	0	0	1	0	1	0	0	1	1	1	0
20164741	SRR5853764	ABCs	HIC	USA	1	28	-	A-C	A-C3	0	0	0	1	0	0	1	0	0	0	0	0	0	0	1	0	1	0	0	1	0
20164742	SRR5853763	ABCs	HIC	USA	89	101	-	E	E4	0	0	0	1	0	0	0	0	0	0	0	0	0	0	1	0	0	0	0	0	0
20164911	SRR5853662	ABCs	HIC	USA	1	28	-	A-C	A-C3	0	1	0	1	0	0	1	0	0	0	0	0	0	0	1	0	1	0	0	1	0
20164912	SRR5853663	ABCs	HIC	USA	76	50	-	E	E2	0	0	0	1	1	1	0	0	0	0	0	0	0	0	1	0	0	0	0	1	0
20164913	SRR5853664	ABCs	HIC	USA	1	858	-	A-C	A-C3	0	1	0	1	0	0	1	0	0	0	0	0	0	0	1	0	1	0	0	0	1
20164914	SRR5853665	ABCs	HIC	USA	1	28	-	A-C	A-C3	0	1	0	1	0	0	1	0	0	0	0	0	0	0	1	0	1	0	0	1	0
20164915	SRR5853666	ABCs	HIC	USA	82	36	-	E	E3	0	1	1	1	1	1	0	0	0	0	0	0	0	0	1	0	1	0	1	0	0
20164916	SRR5853667	ABCs	HIC	USA	1	28	-	A-C	A-C3	0	1	0	1	0	0	1	0	0	0	0	0	0	0	1	0	1	0	0	1	0
20164917	SRR5853668	ABCs	HIC	USA	2	55	-	E	E4	0	0	1	1	0	0	0	1	0	0	0	0	0	0	0	0	0	0	1	1	0
20164918	SRR5853669	ABCs	HIC	USA	4	911	-	E	E1	0	0	1	0	0	0	0	0	0	0	0	0	1	0	1	0	0	0	1	1	0
20164919	SRR5853670	ABCs	HIC	USA	82	334	tetO	E	E3	0	0	1	1	0	0	0	0	0	0	0	0	0	0	1	0	0	0	1	0	0
20164920	SRR5853671	ABCs	HIC	USA	28	52	-	E	E4	0	0	1	1	0	0	1	0	0	0	0	0	0	0	1	0	0	0	1	0	0
20164921	SRR5853374	ABCs	HIC	USA	12	36	-	A-C	A-C4	0	0	0	1	1	1	0	0	0	0	0	0	0	0	1	0	1	0	0	0	0
20164922	SRR5853373	ABCs	HIC	USA	1	28	-	A-C	A-C3	0	1	0	1	0	0	1	0	0	0	0	0	0	0	1	0	1	0	0	0	0
20164923	SRR5853519	ABCs	HIC	USA	11	403	-	E	E6	0	0	1	1	0	0	0	0	0	0	0	0	0	0	1	0	0	0	1	0	0
20164924	SRR5853459	ABCs	HIC	USA	1	28	-	A-C	A-C3	0	1	0	1	0	0	1	0	0	0	0	0	0	0	1	0	1	0	0	0	1
20164925	SRR5853370	ABCs	HIC	USA	76	50	-	E	E2	0	0	0	1	0	0	1	0	1	1	0	0	0	0	1	0	0	0	0	1	0
20164926	SRR5853369	ABCs	HIC	USA	103	327	-	E	E3	0	0	0	1	1	0	1	0	0	0	0	0	0	0	1	0	0	0	0	0	0
20164927	SRR5853372	ABCs	HIC	USA	28	52	-	E	E4	0	1	1	1	0	0	0	0	0	0	0	0	0	0	1	0	0	0	1	0	0
20164928	SRR5853371	ABCs	HIC	USA	12	36	-	A-C	A-C4	0	0	0	1	1	1	0	0	0	0	0	0	0	0	1	0	0	0	0	1	0
20165275	SRR5853557	ABCs	HIC	USA	151	433	-	NT	NT	0	0	0	1	1	1	0	0	0	0	0	0	0	0	0	0	0	0	0	0	0
20165277	SRR5853556	ABCs	HIC	USA	49	433	-	E	E3	0	0	0	1	1	1	0	0	0	0	0	0	0	0	0	0	0	0	0	0	0
20165278	SRR5853524	ABCs	HIC	USA	12	36	-	A-C	A-C4	0	0	1	1	1	1	0	0	0	0	0	0	1	0	1	0	1	0	1	0	0
20165973	SRR5853525	ABCs	HIC	USA	77	133	-	E	E4	0	0	0	1	0	0	0	0	0	1	0	0	0	0	1	0	0	0	0	0	0
20165974	SRR5853521	ABCs	HIC	USA	82	334	-	E	E3	0	0	0	1	0	0	0	0	0	0	0	0	0	0	1	0	0	0	1	0	0
20165975	SRR5853522	ABCs	HIC	USA	12	36	-	A-C	A-C4	0	0	1	1	1	1	0	0	0	0	0	0	0	0	1	0	1	0	1	0	0
20170001	SRR5853520	ABCs	HIC	USA	33	3	-	D	D4	0	0	0	1	0	0	1	0	1	1	0	0	1	0	1	0	0	0	0	1	0
BSAC_bs1012	11982_5#34	BSAC	HIC	UK	12	36	tetM, ermTR, cat	A-C	A-C4	0	0	1	1	1	1	0	0	0	0	0	0	0	0	0	0	1	0	1	0	0
BSAC_bs1013	11982_5#35	BSAC	HIC	UK	44	367	tetO	E	E3	0	0	0	1	1	1	0	0	0	0	0	0	0	0	1	0	0	0	0	0	0
BSAC_bs1015	11982_5#36	BSAC	HIC	UK	77	63	-	E	E4	0	0	0	0	0	0	0	0	0	0	1	1	0	0	0	0	1	1	0	0	0
BSAC_bs1052	11982_5#37	BSAC	HIC	UK	4	39	-	E	E1	0	0	1	0	0	0	0	0	0	0	0	0	0	0	1	0	0	0	1	1	0
BSAC_bs1057	11982_5#38	BSAC	HIC	UK	1	28	tetM	A-C	A-C3	0	1	0	1	0	0	1	0	0	0	0	0	0	0	1	0	1	0	0	1	0
BSAC_bs1059	11982_5#39	BSAC	HIC	UK	183	166	tetM	E	E3	0	0	0	1	0	0	0	0	0	0	0	0	0	0	1	0	0	0	0	0	0
BSAC_bs1062	11982_5#40	BSAC	HIC	UK	68	247	tetO	E	E2	0	0	1	1	0	0	1	0	0	0	0	0	0	0	1	0	0	0	1	0	0
BSAC_bs1063	11983_2#91	BSAC	HIC	UK	77	63	-	E	E4	0	0	1	0	0	0	0	0	0	0	1	1	0	0	0	0	0	1	1	0	0
BSAC_bs1064	11982_5#41	BSAC	HIC	UK	101	1098	-	D	D4	0	0	0	1	0	0	1	0	0	0	0	0	0	0	1	0	0	0	0	0	0
BSAC_bs1065	11940_6#6	BSAC	HIC	UK	101	1098	-	D	D4	0	0	0	1	0	0	1	0	0	0	0	0	0	0	1	0	0	0	0	0	0
BSAC_bs1071	11983_2#78	BSAC	HIC	UK	6	382	-	A-C	M6	1	0	1	1	0	0	0	1	0	0	0	0	0	0	1	1	0	1	1	1	0
BSAC_bs1072	11982_5#42	BSAC	HIC	UK	11	403	tetM	E	E6	0	0	1	0	0	0	0	0	0	0	0	0	0	0	1	0	0	0	1	0	0
BSAC_bs1073	11982_5#96	BSAC	HIC	UK	83	5	tetM	D	D4	0	1	0	1	0	0	0	0	0	0	0	0	0	0	1	0	0	0	0	0	0
BSAC_bs1074	11982_5#95	BSAC	HIC	UK	79	1099	tetM, ermTR, cat	E	E3	0	0	0	1	1	1	0	0	0	0	0	0	0	0	0	0	0	0	0	0	0
BSAC_bs1077	11940_6#7	BSAC	HIC	UK	44	367	-	E	E3	0	0	0	0	1	1	0	0	0	0	0	0	0	0	1	0	0	0	0	0	0
BSAC_bs1078	11983_2#79	BSAC	HIC	UK	1	28	-	A-C	A-C3	0	1	1	1	0	0	1	1	0	0	0	0	0	0	1	0	1	0	1	1	0
BSAC_bs1093	11940_6#9	BSAC	HIC	UK	1	28	-	A-C	A-C3	0	1	0	1	0	0	1	0	0	0	0	0	0	0	1	0	1	0	0	1	0
BSAC_bs1094	11940_6#10	BSAC	HIC	UK	1	28	-	A-C	A-C3	0	1	0	1	0	0	1	0	0	0	0	0	0	0	1	0	1	0	0	1	0
BSAC_bs1095	11983_2#80	BSAC	HIC	UK	1	28	-	A-C	A-C3	0	1	0	1	0	0	1	0	0	0	0	0	0	0	1	0	1	0	0	1	0
BSAC_bs1097	11940_6#11	BSAC	HIC	UK	1	28	-	A-C	A-C3	0	0	0	1	0	0	1	0	0	0	0	0	0	0	1	0	1	0	0	1	0
BSAC_bs1138	11940_6#12	BSAC	HIC	UK	12	36	-	A-C	A-C4	0	0	1	0	1	1	0	0	0	0	0	0	0	0	0	0	1	0	1	0	0
BSAC_bs1161	11940_6#13	BSAC	HIC	UK	87	62	-	E	E3	0	0	0	1	0	0	1	0	0	0	1	1	0	0	1	0	0	1	0	1	0
BSAC_bs1163	11940_6#14	BSAC	HIC	UK	5	99	-	A-C	M5	0	0	1	1	0	0	0	0	0	0	0	0	0	0	0	0	0	1	1	1	1
BSAC_bs1167	12045_3#34	BSAC	HIC	UK	18	1087	-	A-C	M18	0	0	1	0	0	0	0	0	1	1	0	0	0	0	0	1	0	0	1	1	0
BSAC_bs1168	11940_6#15	BSAC	HIC	UK	28	458	-	E	E4	0	0	1	1	0	0	1	1	0	0	0	0	0	0	1	0	0	0	1	0	0
BSAC_bs1172	11940_6#16	BSAC	HIC	UK	87	62	-	E	E3	0	0	1	1	0	0	1	0	0	0	1	1	0	0	1	0	0	1	1	1	0
BSAC_bs1174	11940_6#17	BSAC	HIC	UK	1	28	-	A-C	A-C3	0	1	0	1	0	0	1	0	0	0	0	0	0	0	1	0	1	0	0	0	1
BSAC_bs1175	11940_6#18	BSAC	HIC	UK	87	62	-	E	E3	0	0	1	1	0	0	1	0	0	0	1	1	0	0	1	0	0	1	1	1	0
BSAC_bs1176	11940_6#19	BSAC	HIC	UK	3	315	-	A-C	A-C5	0	1	0	0	0	0	0	0	0	0	0	0	1	0	0	0	0	1	0	0	1
BSAC_bs1177	12045_2#77	BSAC	HIC	UK	78	253	-	E	E1	0	0	1	0	0	0	0	0	0	0	0	0	0	0	1	0	0	0	1	1	0
BSAC_bs1179	11940_6#84	BSAC	HIC	UK	1	28	-	A-C	A-C3	0	1	0	1	0	0	1	0	0	0	0	0	0	0	1	0	1	0	0	0	1
BSAC_bs1196	11940_6#20	BSAC	HIC	UK	22	46	-	E	E4	0	0	1	1	0	0	0	0	0	0	0	0	0	0	0	0	1	1	1	0	0
BSAC_bs1197	11940_6#21	BSAC	HIC	UK	12	36	-	A-C	A-C4	0	0	1	0	1	1	0	0	0	0	0	0	0	0	0	0	1	0	1	0	0
BSAC_bs1200	11940_6#22	BSAC	HIC	UK	6	382	tetM, cat	A-C	M6	1	0	1	0	0	0	0	1	0	0	0	0	0	0	1	1	0	1	1	1	0
BSAC_bs1202	11940_6#23	BSAC	HIC	UK	95	14	-	D	M95	0	0	0	1	0	0	0	0	0	0	0	0	0	0	1	0	0	0	0	1	0
BSAC_bs1204	11940_6#24	BSAC	HIC	UK	1	28	-	A-C	A-C3	0	1	1	1	0	0	1	0	0	0	0	0	0	0	1	0	1	0	1	1	0
BSAC_bs1225	11940_6#85	BSAC	HIC	UK	89	101	-	E	E4	0	0	0	1	0	0	0	0	0	0	0	0	0	0	1	0	0	0	0	1	0
BSAC_bs1227	11940_6#25	BSAC	HIC	UK	12	36	-	A-C	A-C4	0	0	1	0	1	1	0	0	0	0	0	0	0	0	0	0	1	0	1	0	0
BSAC_bs1228	11983_2#81	BSAC	HIC	UK	1	28	-	A-C	A-C3	0	1	0	1	0	0	1	0	0	0	0	0	0	0	1	0	1	0	0	1	0
BSAC_bs124	11983_2#45	BSAC	HIC	UK	87	62	-	E	E3	0	0	1	1	0	0	1	0	0	0	1	1	0	0	1	0	0	1	1	1	0
BSAC_bs1267	11940_6#26	BSAC	HIC	UK	3	15	-	A-C	A-C5	0	1	1	0	0	0	0	1	0	0	0	0	0	0	0	0	0	1	1	0	1
BSAC_bs1270	11940_6#27	BSAC	HIC	UK	1	28	-	A-C	A-C3	0	1	0	1	0	0	1	0	0	0	0	0	0	0	1	0	1	0	0	1	0
BSAC_bs1282	11983_2#82	BSAC	HIC	UK	18	1087	-	A-C	M18	0	0	1	0	0	0	0	0	1	1	0	0	0	0	0	1	0	0	1	1	0
BSAC_bs1301	11940_6#28	BSAC	HIC	UK	28	52	tetM	E	E4	0	0	1	1	0	0	1	0	0	0	0	0	0	0	1	0	0	0	1	0	0
BSAC_bs1308	11940_6#29	BSAC	HIC	UK	101	1100	tetM	D	D4	0	0	0	0	0	0	1	1	0	0	0	0	0	0	1	0	0	0	0	0	0
BSAC_bs1309	11940_6#30	BSAC	HIC	UK	81	1059	tetM	D	E6	0	0	0	1	1	1	1	0	0	0	0	0	0	0	0	0	0	0	0	0	0
BSAC_bs1313	11940_6#32	BSAC	HIC	UK	83	5	-	D	D4	0	0	0	1	0	0	0	0	0	0	0	0	0	0	1	0	0	0	0	0	0
BSAC_bs1315	11940_6#33	BSAC	HIC	UK	75	150	-	E	E6	0	0	1	0	0	0	0	1	0	0	0	0	0	0	1	0	0	0	1	1	0
BSAC_bs1316	11940_6#34	BSAC	HIC	UK	1	28	-	A-C	A-C3	0	1	1	1	0	0	1	0	0	0	0	0	0	0	1	0	1	0	1	1	0
BSAC_bs1317	11940_6#35	BSAC	HIC	UK	12	36	-	A-C	A-C4	0	0	1	0	1	1	0	0	0	0	0	0	0	0	0	0	1	0	1	0	0
BSAC_bs1318	11940_6#36	BSAC	HIC	UK	89	101	-	E	E4	0	0	1	1	0	0	0	0	0	0	0	0	0	0	1	0	0	0	1	1	0
BSAC_bs1320	11940_6#37	BSAC	HIC	UK	89	101	-	E	E4	0	0	1	1	0	0	0	0	0	0	0	0	0	0	1	0	0	0	1	1	0
BSAC_bs1321	11940_6#38	BSAC	HIC	UK	50	2	-	E	E2	0	0	1	0	0	0	0	0	0	0	0	0	0	0	1	0	0	1	1	0	0
BSAC_bs1325	11940_6#39	BSAC	HIC	UK	1	28	-	A-C	A-C3	0	1	0	1	0	0	1	0	0	0	0	0	0	0	1	0	1	0	0	1	0
BSAC_bs1329	11940_6#40	BSAC	HIC	UK	12	36	-	A-C	A-C4	0	0	1	0	1	1	0	0	0	0	0	0	0	0	0	0	1	0	1	0	0
BSAC_bs1343	11940_6#41	BSAC	HIC	UK	89	101	-	E	E4	0	0	0	1	0	0	0	0	0	0	0	0	0	0	1	0	0	0	0	0	0
BSAC_bs1344	11940_6#42	BSAC	HIC	UK	1	28	-	A-C	A-C3	0	1	0	1	0	0	1	0	0	0	0	0	0	0	1	0	1	0	0	1	0
BSAC_bs1346	11940_6#44	BSAC	HIC	UK	1	1101	-	A-C	A-C3	0	1	0	1	0	0	1	0	0	0	0	0	0	0	1	0	1	0	0	1	0
BSAC_bs1349	11940_6#45	BSAC	HIC	UK	4	39	-	E	E1	0	0	1	0	0	0	0	0	0	0	0	0	0	0	1	0	0	0	1	1	0
BSAC_bs1387	11940_6#46	BSAC	HIC	UK	2	55	-	E	E4	0	0	1	1	0	0	0	1	0	0	0	0	0	0	0	0	0	0	1	1	0
BSAC_bs1388	11940_6#47	BSAC	HIC	UK	4	39	-	E	E1	0	0	1	0	0	0	0	0	0	0	0	0	0	0	1	0	0	0	1	1	0
BSAC_bs1411	11940_6#48	BSAC	HIC	UK	1	28	-	A-C	A-C3	0	1	0	1	0	0	1	0	0	0	0	0	0	0	1	0	1	0	0	1	0
BSAC_bs1413	11940_6#49	BSAC	HIC	UK	12	36	-	A-C	A-C4	0	0	0	0	1	1	0	0	0	0	0	0	0	0	0	0	1	0	0	0	0
BSAC_bs1414	11940_6#50	BSAC	HIC	UK	3	15	-	A-C	A-C5	0	1	1	0	0	0	0	1	0	0	0	0	0	0	0	0	0	1	1	0	1
BSAC_bs1416	11940_6#51	BSAC	HIC	UK	89	101	-	E	E4	0	0	0	1	0	0	0	0	0	0	0	0	0	0	1	0	0	0	0	0	0
BSAC_bs1421	11982_5#49	BSAC	HIC	UK	87	62	tetM, ermTR, cat	E	E3	0	0	1	1	0	0	1	0	0	0	1	1	0	0	1	0	0	1	1	1	0
BSAC_bs1422	11940_6#52	BSAC	HIC	UK	44	367	tetM, ermTR, cat	E	E3	0	0	0	0	1	1	0	0	0	0	0	0	0	0	1	0	0	0	0	0	0
BSAC_bs1423	11940_6#53	BSAC	HIC	UK	44	367	tetM, cat	E	E3	0	0	0	0	1	1	0	0	0	0	0	0	0	0	1	0	0	0	0	0	0
BSAC_bs1429	11940_6#54	BSAC	HIC	UK	44	367	-	E	E3	0	0	0	0	1	1	0	0	0	0	0	0	0	0	1	0	0	0	0	0	0
BSAC_bs143	11983_2#46	BSAC	HIC	UK	1	28	-	A-C	A-C3	0	1	0	1	0	0	1	0	0	0	0	0	0	0	1	0	1	0	0	1	0
BSAC_bs144	11982_4#46	BSAC	HIC	UK	78	253	-	E	E1	0	0	1	0	0	0	0	0	0	0	0	0	0	0	1	0	0	0	1	1	0
BSAC_bs1442	11983_2#83	BSAC	HIC	UK	1	28	-	A-C	A-C3	0	1	0	1	0	0	1	0	0	0	0	0	0	0	1	0	1	0	0	1	0
BSAC_bs1443	12045_3#35	BSAC	HIC	UK	1	28	-	A-C	A-C3	0	1	0	1	0	0	1	0	0	0	0	0	0	0	1	0	1	0	0	1	0
BSAC_bs1444	11940_6#55	BSAC	HIC	UK	89	101	-	E	E4	0	0	0	0	0	0	0	0	0	0	0	0	0	0	1	0	0	0	0	0	0
BSAC_bs1446	11940_6#56	BSAC	HIC	UK	1	28	-	A-C	A-C3	0	1	0	1	0	0	1	0	0	0	0	0	0	0	1	0	1	0	0	1	0
BSAC_bs1448	11940_6#57	BSAC	HIC	UK	22	46	-	E	E4	0	1	1	1	0	0	0	0	0	0	0	0	0	0	0	0	0	1	1	0	0
BSAC_bs1449	11940_6#58	BSAC	HIC	UK	185	1102	-	NT	M185	0	0	0	1	0	0	0	0	0	0	0	0	0	0	1	0	0	0	0	0	0
BSAC_bs145	11983_2#47	BSAC	HIC	UK	58	176	-	E	E3	0	0	1	1	1	0	0	0	0	0	1	1	0	0	1	0	1	1	1	0	0
BSAC_bs1450	11940_6#59	BSAC	HIC	UK	1	28	-	A-C	A-C3	0	1	1	1	0	0	1	1	0	0	0	0	0	0	1	0	1	0	1	1	0
BSAC_bs1451	11940_6#60	BSAC	HIC	UK	1	28	-	A-C	A-C3	0	1	0	1	0	0	1	0	0	0	0	0	0	0	1	0	1	0	0	1	0
BSAC_bs1454	11940_6#61	BSAC	HIC	UK	12	36	-	A-C	A-C4	0	0	0	0	1	1	0	0	0	0	0	0	0	0	0	0	1	0	0	0	0
BSAC_bs146	12045_3#22	BSAC	HIC	UK	6	382	tetM, ermT	A-C	M6	1	0	1	1	0	0	0	1	0	0	0	0	0	0	1	1	0	1	1	1	0
BSAC_bs1474	11940_6#62	BSAC	HIC	UK	9	75	tetO	E	E3	0	0	1	1	0	0	0	0	0	0	1	1	0	0	0	0	1	0	1	1	0
BSAC_bs1475	11940_6#63	BSAC	HIC	UK	77	63	tetM	E	E4	0	0	1	0	0	0	0	0	0	0	1	1	0	0	0	0	0	0	1	0	0
BSAC_bs1478	11940_6#64	BSAC	HIC	UK	83	5	tetO	D	D4	0	0	0	1	0	0	0	0	0	0	0	0	0	0	1	0	0	0	0	0	0
BSAC_bs150	11983_2#48	BSAC	HIC	UK	77	63	tetM	E	E4	0	0	1	0	0	0	0	0	0	0	1	1	0	0	0	0	1	1	1	1	0
BSAC_bs1514	11982_4#61	BSAC	HIC	UK	83	5	-	D	D4	0	1	0	1	0	0	0	0	0	0	0	0	0	0	1	0	0	1	0	0	0
BSAC_bs1515	11983_2#84	BSAC	HIC	UK	18	1087	tetM, ermB, cat, ant6, aph	A-C	M18	0	0	1	0	0	0	0	0	1	1	0	0	0	0	0	1	0	0	1	1	0
BSAC_bs1551	11940_6#65	BSAC	HIC	UK	58	176	-	E	E3	0	0	1	1	0	0	0	0	0	0	1	1	0	0	1	0	0	0	1	0	0
BSAC_bs1552	11940_6#66	BSAC	HIC	UK	89	101	tetM	E	E4	0	0	0	1	0	0	0	0	0	0	0	0	0	0	1	0	0	0	0	1	1
BSAC_bs1556	11940_6#67	BSAC	HIC	UK	106	140	-	E	E2	0	0	1	1	0	0	0	0	0	0	0	0	0	0	1	0	0	0	1	0	0
BSAC_bs1559	11940_6#68	BSAC	HIC	UK	12	36	-	A-C	A-C4	0	0	1	0	1	1	0	0	0	0	0	0	0	0	0	0	1	0	1	0	0
BSAC_bs1563	11940_6#69	BSAC	HIC	UK	89	101	-	E	E4	0	0	0	1	0	0	0	0	0	0	0	0	0	0	1	0	0	0	0	1	1
BSAC_bs1565	11983_2#85	BSAC	HIC	UK	89	101	-	E	E4	0	0	1	1	0	0	0	0	0	0	0	0	0	0	1	0	0	0	1	0	0
BSAC_bs1567	11940_6#70	BSAC	HIC	UK	12	36	-	A-C	A-C4	0	0	0	0	1	1	0	0	0	0	0	0	0	0	0	0	1	0	0	0	0
BSAC_bs1631	11940_6#71	BSAC	HIC	UK	1	28	-	A-C	A-C3	0	1	0	1	0	0	1	0	0	0	0	0	0	0	1	0	0	0	0	1	0
BSAC_bs1637	12045_3#36	BSAC	HIC	UK	78	253	-	E	E1	0	0	1	0	0	0	0	0	0	0	0	0	0	0	1	0	0	0	1	1	0
BSAC_bs1661	11940_6#72	BSAC	HIC	UK	87	62	-	E	E3	0	0	1	1	0	0	1	0	0	0	1	1	0	0	1	0	0	1	1	1	0
BSAC_bs1664	11983_2#86	BSAC	HIC	UK	28	52	-	E	E4	0	0	1	1	0	0	1	1	0	0	0	0	0	0	1	0	0	0	1	0	0
BSAC_bs1666	11983_2#87	BSAC	HIC	UK	1	28	-	A-C	A-C3	0	1	0	1	0	0	1	0	0	0	0	0	0	0	1	0	1	0	0	1	0
BSAC_bs1670	11940_6#73	BSAC	HIC	UK	75	150	tetM, cat	E	E6	0	0	0	0	0	0	0	0	0	0	0	0	0	0	1	0	0	1	0	1	0
BSAC_bs1671	11982_5#44	BSAC	HIC	UK	44	367	tetM, cat	E	E3	0	0	0	1	1	1	0	0	0	0	0	0	0	0	1	0	0	0	0	0	0
BSAC_bs1672	11940_6#74	BSAC	HIC	UK	44	367	-	E	E3	0	0	0	0	1	1	0	0	0	0	0	0	0	0	1	0	0	0	0	0	0
BSAC_bs1673	11983_2#73	BSAC	HIC	UK	78	253	tetM, cat	E	E1	0	0	1	0	0	0	0	0	0	0	0	0	0	0	1	0	0	0	1	1	0
BSAC_bs1674	11940_6#75	BSAC	HIC	UK	44	367	-	E	E3	0	0	0	0	1	1	0	0	0	0	0	0	0	0	1	0	0	0	0	0	0
BSAC_bs1675	11982_4#92	BSAC	HIC	UK	12	36	tetM, cat	A-C	A-C4	0	0	1	1	1	1	0	0	0	0	0	0	0	0	0	0	1	1	1	0	0
BSAC_bs1677	11940_6#76	BSAC	HIC	UK	44	367	-	E	E3	0	0	0	0	1	1	0	0	0	0	0	0	0	0	1	0	0	0	0	0	0
BSAC_bs1679	11940_6#77	BSAC	HIC	UK	48	161	-	E	E6	0	0	1	0	0	0	0	0	0	0	0	0	0	0	1	0	0	1	1	0	0
BSAC_bs1680	11982_5#71	BSAC	HIC	UK	66	575	tetM, dfrG	E	E2	0	0	1	1	1	1	0	0	0	0	0	0	0	0	0	0	0	0	1	0	0
BSAC_bs1694	11982_5#51	BSAC	HIC	UK	70	24	-	D	D4	0	0	0	0	0	0	1	0	0	0	0	0	0	0	1	0	0	0	0	0	0
BSAC_bs1721	11982_5#52	BSAC	HIC	UK	75	150	-	E	E6	0	0	0	1	0	0	0	0	0	0	0	0	0	0	1	0	0	0	0	1	0
BSAC_bs1725	11982_5#53	BSAC	HIC	UK	1	28	-	A-C	A-C3	0	1	0	1	0	0	1	0	0	0	0	0	0	0	1	0	1	0	0	1	0
BSAC_bs1729	11982_5#54	BSAC	HIC	UK	89	101	-	E	E4	0	0	1	1	0	0	0	0	0	0	0	0	0	0	1	0	0	1	1	0	0
BSAC_bs1764	11982_5#55	BSAC	HIC	UK	89	101	-	E	E4	0	0	1	1	0	0	0	0	0	0	0	0	0	0	1	0	0	0	1	0	0
BSAC_bs1767	11983_2#75	BSAC	HIC	UK	6	411	-	A-C	M6	1	0	1	1	0	0	0	1	0	0	0	0	0	0	1	1	0	1	1	1	0
BSAC_bs1802	12045_3#37	BSAC	HIC	UK	4	39	tetM, ermTR, cat	E	E1	0	0	1	0	0	0	0	0	0	0	0	0	0	0	1	0	0	1	1	1	0
BSAC_bs1803	11982_5#56	BSAC	HIC	UK	44	367	-	E	E3	0	0	0	1	1	1	0	0	0	0	0	0	0	0	1	0	0	0	0	0	0
BSAC_bs1804	11982_5#57	BSAC	HIC	UK	1	28	-	A-C	A-C3	0	1	0	1	0	0	1	0	0	0	0	0	0	0	1	0	1	0	0	0	0
BSAC_bs1815	11982_5#58	BSAC	HIC	UK	3	315	-	A-C	A-C5	0	1	0	0	0	0	0	1	0	0	0	0	1	0	0	0	0	1	0	0	1
BSAC_bs1841	11982_5#59	BSAC	HIC	UK	12	36	tetM, ermB	A-C	A-C4	0	0	1	1	1	1	0	0	0	0	0	0	0	0	0	0	1	0	1	0	0
BSAC_bs1881	11982_5#60	BSAC	HIC	UK	76	50	-	E	E2	0	0	0	1	1	1	0	0	0	0	0	0	0	0	1	0	0	0	0	1	0
BSAC_bs1889	11982_5#61	BSAC	HIC	UK	89	101	-	E	E4	0	0	1	1	0	0	0	0	0	0	0	0	0	0	1	0	0	0	1	0	0
BSAC_bs1890	11982_5#62	BSAC	HIC	UK	1	28	-	A-C	A-C3	0	1	0	1	0	0	1	0	0	0	0	0	0	0	1	0	1	0	0	1	0
BSAC_bs1911	11982_5#63	BSAC	HIC	UK	3	1103	-	A-C	A-C5	0	1	0	0	0	0	0	1	0	0	0	0	1	0	0	0	0	1	0	0	1
BSAC_bs1914	11982_5#64	BSAC	HIC	UK	1	28	-	A-C	A-C3	0	1	0	1	0	0	1	0	0	0	0	0	0	0	1	0	1	0	0	1	0
BSAC_bs1915	11940_6#86	BSAC	HIC	UK	1	28	-	A-C	A-C3	0	1	0	1	0	0	1	0	0	0	0	0	0	0	1	0	1	0	0	1	0
BSAC_bs1916	11982_5#72	BSAC	HIC	UK	3	315	-	A-C	A-C5	0	1	0	0	0	0	0	0	0	0	0	0	1	0	0	0	0	1	0	0	1
BSAC_bs192	12045_2#73	BSAC	HIC	UK	4	39	-	E	E1	0	0	1	0	0	0	0	1	0	0	0	0	0	0	1	0	0	0	1	1	0
BSAC_bs1920	11982_5#65	BSAC	HIC	UK	1	28	-	A-C	A-C3	0	1	1	1	0	0	1	0	0	0	0	0	0	0	1	0	1	0	1	1	0
BSAC_bs1923	11983_2#89	BSAC	HIC	UK	6	382	-	A-C	M6	1	0	1	1	0	0	0	1	0	0	0	0	0	0	1	1	0	0	1	1	0
BSAC_bs1925	11982_5#66	BSAC	HIC	UK	75	150	-	E	E6	0	0	0	1	0	0	0	0	0	0	0	0	0	0	1	0	0	0	0	1	0
BSAC_bs1928	11982_5#67	BSAC	HIC	UK	1	28	-	A-C	A-C3	0	1	0	1	0	0	1	0	0	0	0	0	0	0	1	0	1	0	0	1	0
BSAC_bs1941	11982_5#68	BSAC	HIC	UK	32	386	-	D	D2	0	0	1	1	0	0	0	0	0	0	0	0	0	0	1	0	0	0	1	1	0
BSAC_bs1943	12045_3#16	BSAC	HIC	UK	32	386	-	D	D2	0	0	1	1	0	0	0	0	0	0	0	0	0	0	1	0	0	0	1	1	0
BSAC_bs1944	11982_5#69	BSAC	HIC	UK	32	386	-	D	D2	0	0	1	1	0	0	0	0	0	0	0	0	0	0	1	0	0	0	1	1	0
BSAC_bs1945	11940_6#87	BSAC	HIC	UK	89	101	-	E	E4	0	0	0	1	0	0	0	0	0	0	0	0	0	0	1	0	0	0	0	1	0
BSAC_bs1952	11982_5#70	BSAC	HIC	UK	6	1104	tetM	A-C	M6	1	0	1	1	0	0	0	1	0	0	0	0	0	0	1	1	0	0	1	1	0
BSAC_bs197	11982_4#47	BSAC	HIC	UK	68	247	-	E	E2	0	0	1	0	0	0	1	0	0	0	0	0	0	0	1	0	0	0	1	0	0
BSAC_bs1979	11982_5#80	BSAC	HIC	UK	1	28	-	A-C	A-C3	0	1	1	1	0	0	1	0	0	0	0	0	0	0	1	0	1	0	1	1	0
BSAC_bs2020	12045_3#38	BSAC	HIC	UK	89	101	-	E	E4	0	0	0	1	0	0	0	0	0	0	0	0	0	0	1	0	0	0	0	0	0
BSAC_bs2055	11982_5#73	BSAC	HIC	UK	1	28	-	A-C	A-C3	0	1	0	1	0	0	1	0	0	0	0	0	0	0	1	0	1	0	0	1	0
BSAC_bs2056	11940_6#88	BSAC	HIC	UK	1	28	tetM, cat, ermB, ant6, aph	A-C	A-C3	0	1	0	1	0	0	1	0	0	0	0	0	0	0	1	0	1	0	0	1	0
BSAC_bs2059	12045_1#17	BSAC	HIC	UK	81	1059	-	D	E6	0	0	0	1	0	0	1	0	0	0	0	0	0	0	0	0	0	0	0	0	0
BSAC_bs2060	11982_5#74	BSAC	HIC	UK	232	228	-	E	E4	0	0	0	1	0	0	1	0	0	0	0	0	0	0	1	0	0	0	0	0	0
BSAC_bs2067	12045_3#15	BSAC	HIC	UK	75	150	-	E	E6	0	0	1	1	0	0	0	0	0	0	0	0	0	0	1	0	0	0	1	1	0
BSAC_bs2068	11982_5#75	BSAC	HIC	UK	89	101	-	E	E4	0	0	1	1	0	0	0	0	0	0	0	0	0	0	1	0	0	0	1	0	0
BSAC_bs2070	11982_5#76	BSAC	HIC	UK	3	315	-	A-C	A-C5	0	1	0	0	0	0	0	0	0	0	0	0	1	0	0	0	0	1	0	0	1
BSAC_bs2091	11982_5#77	BSAC	HIC	UK	6	382	mefA	A-C	M6	1	0	1	1	0	0	0	1	0	0	0	0	0	0	1	1	0	0	1	1	0
BSAC_bs2094	11982_5#78	BSAC	HIC	UK	75	150	-	E	E6	0	0	1	1	0	0	0	0	0	0	0	0	0	0	1	0	0	0	1	1	0
BSAC_bs2095	11982_5#79	BSAC	HIC	UK	3	315	-	A-C	A-C5	0	1	0	0	0	0	0	1	0	0	0	0	1	0	0	0	0	1	0	0	1
BSAC_bs2096	11982_5#81	BSAC	HIC	UK	75	150	-	E	E6	0	0	1	1	0	0	0	1	0	0	0	0	0	0	1	0	0	0	1	1	0
BSAC_bs2098	11982_5#82	BSAC	HIC	UK	1	28	-	A-C	A-C3	0	1	0	1	0	0	1	0	0	0	0	0	0	0	1	0	1	0	0	1	0
BSAC_bs2099	11982_5#83	BSAC	HIC	UK	28	52	-	E	E4	0	0	1	1	0	0	1	0	0	0	0	0	0	0	1	0	0	0	1	0	0
BSAC_bs21	11983_2#33	BSAC	HIC	UK	1	28	-	A-C	A-C3	0	1	0	1	0	0	1	0	0	0	0	0	0	0	1	0	1	0	0	1	0
BSAC_bs2132	11982_5#84	BSAC	HIC	UK	1	28	-	A-C	A-C3	0	1	0	1	0	0	1	0	0	0	0	0	0	0	1	0	1	0	0	1	0
BSAC_bs2133	11982_5#85	BSAC	HIC	UK	6	382	tetM	A-C	M6	1	0	1	1	1	1	0	1	0	0	0	0	0	0	1	1	0	0	1	1	0
BSAC_bs2138	11940_6#89	BSAC	HIC	UK	65	127	-	D	E6	0	0	0	0	0	0	0	0	0	0	0	0	0	0	1	0	0	0	0	0	0
BSAC_bs215	11982_4#93	BSAC	HIC	UK	87	62	-	E	E3	0	0	0	1	0	0	1	0	0	0	1	1	0	0	1	0	0	0	0	0	0
BSAC_bs2162	11982_5#90	BSAC	HIC	UK	3	315	-	A-C	A-C5	0	1	0	0	0	0	0	1	0	0	0	0	1	0	0	0	0	1	0	0	1
BSAC_bs2168	11982_5#89	BSAC	HIC	UK	89	101	-	E	E4	0	0	1	1	0	0	0	0	0	0	0	0	0	0	1	0	0	0	1	0	0
BSAC_bs217	11982_4#48	BSAC	HIC	UK	12	36	-	A-C	A-C4	0	0	0	0	1	1	0	0	0	0	0	0	0	0	0	0	1	0	0	0	0
BSAC_bs2171	11982_5#88	BSAC	HIC	UK	89	101	-	E	E4	0	0	0	1	0	0	0	0	0	0	0	0	0	0	1	0	0	0	0	1	0
BSAC_bs2173	11940_6#90	BSAC	HIC	UK	1	28	-	A-C	A-C3	0	1	0	1	0	0	1	0	0	0	0	0	0	0	1	0	1	0	0	1	0
BSAC_bs2176	11982_5#87	BSAC	HIC	UK	89	101	tetO	E	E4	0	0	1	1	0	0	0	0	0	0	0	0	0	0	1	0	0	0	1	0	0
BSAC_bs2195	11982_5#86	BSAC	HIC	UK	77	63	-	E	E4	0	0	0	0	0	0	0	0	0	0	1	1	0	0	0	0	1	0	0	0	0
BSAC_bs2197	11940_6#91	BSAC	HIC	UK	1	28	-	A-C	A-C3	0	1	0	1	0	0	1	0	0	0	0	0	0	0	1	0	1	0	0	1	0
BSAC_bs22	11983_2#34	BSAC	HIC	UK	1	28	-	A-C	A-C3	0	1	0	1	0	0	1	0	0	0	0	0	0	0	1	0	1	0	0	1	0
BSAC_bs220	11983_2#49	BSAC	HIC	UK	12	36	-	A-C	A-C4	0	0	1	1	1	1	0	0	0	0	0	0	0	0	0	0	1	0	1	0	0
BSAC_bs2207	11940_6#92	BSAC	HIC	UK	3	406	-	A-C	A-C5	0	1	0	0	0	0	0	1	0	0	0	0	1	0	0	0	0	1	0	0	1
BSAC_bs222	12045_2#74	BSAC	HIC	UK	93	306	-	D	D4	0	0	0	0	1	0	0	0	0	0	0	0	0	0	0	0	0	0	0	0	0
BSAC_bs2223	11940_6#93	BSAC	HIC	UK	3	315	-	A-C	A-C5	0	1	0	0	0	0	0	1	0	0	0	0	1	0	0	0	0	1	0	0	1
BSAC_bs2227	11940_6#94	BSAC	HIC	UK	1	1044	-	A-C	A-C3	0	1	0	1	0	0	1	0	0	0	0	0	0	0	1	0	1	0	0	0	0
BSAC_bs224	11982_4#94	BSAC	HIC	UK	3	315	tetM	A-C	A-C5	0	1	0	0	0	0	0	1	0	0	0	0	1	0	0	0	0	1	0	0	1
BSAC_bs228	11982_4#49	BSAC	HIC	UK	43	3	tetM	D	D4	0	1	0	1	0	0	0	0	0	0	0	0	0	0	1	0	0	0	0	1	0
BSAC_bs229	11982_4#50	BSAC	HIC	UK	81	1059	tetM, ermTR, cat	D	E6	0	0	0	1	1	0	1	0	0	0	0	0	0	0	0	0	0	0	0	0	0
BSAC_bs2294	11983_2#92	BSAC	HIC	UK	44	367	-	E	E3	0	0	0	1	1	1	0	0	0	0	0	0	0	0	1	0	0	0	0	0	0
BSAC_bs2297	11983_2#93	BSAC	HIC	UK	89	101	-	E	E4	0	0	1	1	0	0	0	0	0	0	0	0	0	0	1	0	0	0	1	0	0
BSAC_bs23	12045_2#72	BSAC	HIC	UK	22	46	-	E	E4	0	1	1	1	0	0	0	0	0	0	0	0	0	0	0	0	1	1	1	0	0
BSAC_bs2303	11940_6#95	BSAC	HIC	UK	12	36	-	A-C	A-C4	0	0	0	0	1	1	0	0	0	0	0	0	0	0	0	0	1	0	0	0	0
BSAC_bs2306	12045_1#16	BSAC	HIC	UK	28	52	-	E	E4	0	0	1	1	0	0	1	0	0	0	0	0	0	0	1	0	0	0	1	0	0
BSAC_bs234	11983_2#50	BSAC	HIC	UK	75	150	-	E	E6	0	0	0	1	0	0	0	0	0	0	0	0	0	0	1	0	0	0	0	1	0
BSAC_bs235	11982_4#51	BSAC	HIC	UK	89	101	-	E	E4	0	0	0	1	0	0	0	1	0	0	0	0	0	0	1	0	0	0	0	1	0
BSAC_bs2356	11940_6#96	BSAC	HIC	UK	1	28	-	A-C	A-C3	0	1	0	1	0	0	1	0	0	0	0	0	0	0	1	0	1	0	0	1	0
BSAC_bs2357	12045_1#1	BSAC	HIC	UK	12	1105	-	A-C	A-C4	0	0	1	1	1	1	0	0	0	0	0	0	0	0	0	0	1	0	1	0	0
BSAC_bs236	11982_4#52	BSAC	HIC	UK	1	28	-	A-C	A-C3	0	1	0	1	0	0	1	0	0	0	0	0	0	0	1	0	1	0	0	1	0
BSAC_bs2364	12045_3#2	BSAC	HIC	UK	89	791	-	E	E4	0	0	1	1	0	0	0	0	0	0	0	0	0	0	1	0	0	0	1	0	0
BSAC_bs2367	12045_3#3	BSAC	HIC	UK	3	15	-	A-C	A-C5	0	1	0	0	0	0	0	1	0	0	0	0	1	0	0	0	0	1	0	0	1
BSAC_bs2377	12045_3#13	BSAC	HIC	UK	12	36	-	A-C	A-C4	0	1	0	1	1	1	0	0	0	0	0	0	0	0	1	0	0	0	0	0	0
BSAC_bs2378	12045_3#4	BSAC	HIC	UK	12	36	-	A-C	A-C4	0	0	1	1	1	1	0	0	0	0	0	0	0	0	1	0	0	1	1	0	0
BSAC_bs239	11982_4#53	BSAC	HIC	UK	28	52	-	E	E4	0	0	1	1	0	0	1	0	0	0	0	0	0	0	1	0	0	0	1	0	0
BSAC_bs2393	12045_3#5	BSAC	HIC	UK	89	101	-	E	E4	0	0	1	1	0	0	0	0	0	0	0	0	0	0	1	0	0	1	1	0	0
BSAC_bs2395	12045_1#3	BSAC	HIC	UK	1	28	-	A-C	A-C3	0	1	0	1	0	0	1	0	0	0	0	0	0	0	1	0	1	0	0	1	0
BSAC_bs2438	11983_2#94	BSAC	HIC	UK	6	382	-	A-C	M6	1	0	1	1	0	0	0	1	0	0	0	0	0	0	1	1	0	1	1	1	0
BSAC_bs2470	12045_1#4	BSAC	HIC	UK	12	36	-	A-C	A-C4	0	0	1	1	1	1	0	0	0	0	0	0	0	0	0	0	1	0	1	1	0
BSAC_bs25	11983_2#35	BSAC	HIC	UK	3	406	-	A-C	A-C5	0	1	0	0	0	0	0	1	0	0	0	0	1	0	0	0	0	1	0	0	1
BSAC_bs2531	12045_1#5	BSAC	HIC	UK	1	785	-	A-C	A-C3	0	1	0	1	0	0	1	0	0	0	0	0	0	0	1	0	1	0	0	1	0
BSAC_bs2537	12045_3#6	BSAC	HIC	UK	87	62	-	E	E3	0	0	1	1	0	0	1	0	0	0	1	1	0	0	1	0	0	1	1	1	0
BSAC_bs2559	12045_1#6	BSAC	HIC	UK	1	28	ermTR	A-C	A-C3	0	1	0	1	0	0	1	0	0	0	0	0	0	0	1	0	1	0	0	1	0
BSAC_bs2560	12045_3#7	BSAC	HIC	UK	12	36	-	A-C	A-C4	0	0	1	1	1	1	0	0	0	0	0	0	0	0	1	0	1	1	1	0	0
BSAC_bs2566	12045_3#9	BSAC	HIC	UK	12	36	-	A-C	A-C4	0	0	1	1	1	1	0	0	0	0	0	0	0	0	1	0	1	0	1	0	0
BSAC_bs2567	12045_3#10	BSAC	HIC	UK	1	28	-	A-C	A-C3	0	1	0	1	0	0	1	0	0	0	0	0	0	0	1	0	1	0	0	1	0
BSAC_bs2570	12045_3#11	BSAC	HIC	UK	89	101	-	E	E4	0	0	1	1	0	0	0	0	0	0	0	0	0	0	1	0	0	0	1	0	0
BSAC_bs2587	12045_1#7	BSAC	HIC	UK	1	28	-	A-C	A-C3	0	1	0	1	0	0	1	0	0	0	0	0	0	0	1	0	1	0	0	1	0
BSAC_bs2592	12045_1#14	BSAC	HIC	UK	87	62	-	E	E3	0	0	1	1	0	0	1	0	0	0	1	1	0	0	1	0	0	1	1	1	0
BSAC_bs2593	12045_1#15	BSAC	HIC	UK	87	62	-	E	E3	0	0	1	1	0	0	1	0	0	0	1	1	0	0	1	0	0	1	1	1	0
BSAC_bs261	11982_4#95	BSAC	HIC	UK	12	36	-	A-C	A-C4	0	0	1	1	1	1	0	0	0	0	0	0	0	0	0	0	1	0	1	0	0
BSAC_bs2616	12045_1#9	BSAC	HIC	UK	1	28	-	A-C	A-C3	0	1	0	1	0	0	1	0	0	0	0	0	0	0	1	0	1	0	0	1	0
BSAC_bs2619	12045_1#10	BSAC	HIC	UK	1	28	-	A-C	A-C3	0	1	0	1	0	0	1	0	0	0	0	0	0	0	1	0	1	0	0	1	0
BSAC_bs2621	11982_4#91	BSAC	HIC	UK	1	28	-	A-C	A-C3	0	1	0	1	0	0	1	0	0	0	0	0	0	0	1	0	1	0	0	1	0
BSAC_bs2632	12045_1#11	BSAC	HIC	UK	1	28	-	A-C	A-C3	0	0	0	1	0	0	1	0	0	0	0	0	0	0	1	0	1	0	0	1	0
BSAC_bs2635	12045_3#12	BSAC	HIC	UK	12	36	-	A-C	A-C4	0	0	1	1	1	1	0	0	0	0	0	0	0	0	1	0	1	0	1	0	0
BSAC_bs2643	12045_1#12	BSAC	HIC	UK	1	28	-	A-C	A-C3	0	1	0	1	0	0	1	0	0	0	0	0	0	0	1	0	1	0	0	1	0
BSAC_bs2647	12045_1#13	BSAC	HIC	UK	12	36	-	A-C	A-C4	0	0	1	1	1	1	0	0	0	0	0	0	0	0	0	0	1	0	1	0	0
BSAC_bs2657	11983_2#95	BSAC	HIC	UK	78	253	-	E	E1	0	0	1	0	0	0	0	0	0	0	0	0	0	0	1	0	0	0	1	0	0
BSAC_bs2658	12045_3#39	BSAC	HIC	UK	78	253	-	E	E1	0	0	1	0	0	0	0	0	0	0	0	0	0	0	1	0	0	0	1	0	0
BSAC_bs2662	11983_2#96	BSAC	HIC	UK	75	150	-	E	E6	0	0	1	1	0	0	0	1	0	0	0	0	0	0	1	0	0	0	1	1	0
BSAC_bs27	11982_4#44	BSAC	HIC	UK	28	52	-	E	E4	0	0	1	1	0	0	1	1	0	0	0	0	0	0	1	0	0	0	1	0	0
BSAC_bs270	11983_2#51	BSAC	HIC	UK	5	99	-	A-C	M5	0	0	1	1	0	0	0	0	0	0	0	0	0	0	0	0	0	1	1	1	1
BSAC_bs2719	12045_3#1	BSAC	HIC	UK	12	36	tetM	A-C	A-C4	0	0	1	1	1	1	0	0	0	0	0	0	0	0	1	0	1	0	1	0	0
BSAC_bs2758	12045_3#18	BSAC	HIC	UK	11	907	-	E	E6	0	0	0	1	1	0	0	1	0	0	0	0	0	0	1	0	0	0	0	0	0
BSAC_bs2761	11940_6#78	BSAC	HIC	UK	1	28	-	A-C	A-C3	0	1	0	1	0	0	1	0	0	0	0	0	0	0	1	0	1	0	0	1	0
BSAC_bs302	11983_2#52	BSAC	HIC	UK	87	62	-	E	E3	0	0	1	1	0	0	1	0	0	0	1	1	0	0	1	0	0	1	1	1	0
BSAC_bs304	11982_4#54	BSAC	HIC	UK	89	101	-	E	E4	0	0	0	1	0	0	0	0	0	0	0	0	0	0	1	0	0	0	0	1	0
BSAC_bs309	11982_4#55	BSAC	HIC	UK	58	176	tetM	E	E3	0	0	1	1	1	0	0	0	0	0	1	1	0	0	1	0	0	1	1	0	0
BSAC_bs310	11982_4#56	BSAC	HIC	UK	43	3	tetM	D	D4	0	1	0	1	0	0	0	0	0	0	0	0	0	0	1	0	0	0	0	1	0
BSAC_bs311	11982_4#57	BSAC	HIC	UK	43	3	tetM	D	D4	0	1	0	1	0	0	0	0	0	0	0	0	0	0	1	0	0	0	0	1	0
BSAC_bs313	11983_2#53	BSAC	HIC	UK	43	3	-	D	D4	0	1	0	1	0	0	0	0	0	0	0	0	0	0	1	0	0	0	0	1	0
BSAC_bs318	11982_4#58	BSAC	HIC	UK	73	331	-	E	E4	0	0	0	0	1	0	0	0	0	0	0	0	0	0	1	0	0	1	0	0	0
BSAC_bs341	11940_6#5	BSAC	HIC	UK	87	62	-	E	E3	0	0	1	1	0	0	1	0	0	0	1	1	0	0	1	0	0	1	1	1	0
BSAC_bs39	11983_2#36	BSAC	HIC	UK	75	150	-	E	E6	0	0	0	1	0	0	0	0	0	0	0	0	0	0	1	0	0	1	0	1	0
BSAC_bs391	11983_2#54	BSAC	HIC	UK	1	28	-	A-C	A-C3	0	1	0	1	0	0	1	0	0	0	0	0	0	0	1	0	1	0	0	1	0
BSAC_bs398	11982_4#60	BSAC	HIC	UK	1	28	-	A-C	A-C3	0	1	0	1	0	0	1	0	0	0	0	0	0	0	1	0	1	0	0	1	0
BSAC_bs399	12045_3#14	BSAC	HIC	UK	3	406	-	A-C	A-C5	0	1	0	0	0	0	0	0	0	0	0	0	1	0	0	0	0	1	0	0	1
BSAC_bs400	11983_2#55	BSAC	HIC	UK	4	39	-	E	E1	0	0	1	0	0	0	0	0	0	0	0	0	0	0	1	0	0	0	1	1	0
BSAC_bs442	11940_6#4	BSAC	HIC	UK	89	101	-	E	E4	0	0	0	1	0	0	0	0	0	0	0	0	0	0	1	0	0	0	0	0	0
BSAC_bs448	11983_2#56	BSAC	HIC	UK	76	50	-	E	E2	0	0	0	1	1	1	1	0	0	0	0	0	0	0	1	0	0	0	0	1	0
BSAC_bs462	11983_2#57	BSAC	HIC	UK	3	315	-	A-C	A-C5	0	1	0	0	0	0	0	0	0	0	0	0	1	0	0	0	0	1	0	0	1
BSAC_bs468	11983_2#58	BSAC	HIC	UK	4	39	-	E	E1	0	0	1	0	0	0	0	0	0	0	0	0	0	0	1	0	0	0	1	1	0
BSAC_bs472	11982_4#62	BSAC	HIC	UK	4	39	-	E	E1	0	0	1	0	0	0	0	0	0	0	0	0	0	0	1	0	0	0	1	1	0
BSAC_bs474	11982_4#63	BSAC	HIC	UK	81	117	-	D	E6	0	0	0	1	1	0	1	0	0	0	0	0	0	0	0	0	0	0	0	0	0
BSAC_bs475	11983_2#59	BSAC	HIC	UK	81	117	-	D	E6	0	0	0	1	1	0	1	0	0	0	0	0	0	0	0	0	0	0	0	0	0
BSAC_bs477	11982_4#64	BSAC	HIC	UK	81	117	mefA	D	E6	0	0	0	1	1	0	1	0	0	0	0	0	0	0	0	0	0	0	0	0	0
BSAC_bs484	11983_2#60	BSAC	HIC	UK	12	36	tetM	A-C	A-C4	0	0	1	1	1	0	0	0	0	0	0	0	0	0	0	0	1	1	1	0	0
BSAC_bs511	11940_6#79	BSAC	HIC	UK	49	1097	-	E	E3	0	0	0	0	0	0	0	0	0	0	0	0	0	0	1	0	0	0	0	0	0
BSAC_bs514	11983_2#61	BSAC	HIC	UK	87	62	-	E	E3	0	0	1	1	0	0	1	0	0	0	1	1	0	0	1	0	0	1	1	1	0
BSAC_bs515	11982_4#65	BSAC	HIC	UK	3	315	tetM	A-C	A-C5	0	1	0	0	0	0	0	1	0	0	0	0	1	0	0	0	0	1	0	0	1
BSAC_bs553	11983_2#62	BSAC	HIC	UK	90	184	-	E	E2	0	0	1	1	0	0	0	0	0	0	0	0	0	0	0	0	0	0	1	0	0
BSAC_bs554	11983_2#63	BSAC	HIC	UK	18	1087	-	A-C	M18	0	0	1	0	0	0	0	0	1	1	0	0	0	0	0	1	0	0	1	1	0
BSAC_bs558	11983_2#64	BSAC	HIC	UK	82	334	-	E	E3	0	0	1	1	1	0	0	0	0	0	0	0	0	0	1	0	0	0	1	0	0
BSAC_bs559	11982_4#66	BSAC	HIC	UK	28	52	-	E	E4	0	0	1	1	0	0	1	0	0	0	0	0	0	0	1	0	0	0	1	0	0
BSAC_bs561	11982_4#96	BSAC	HIC	UK	3	315	-	A-C	A-C5	0	1	0	0	0	0	0	1	0	0	0	0	1	0	0	0	0	1	0	0	1
BSAC_bs563	11982_4#67	BSAC	HIC	UK	82	334	-	E	E3	0	0	1	0	1	0	0	0	0	0	0	0	0	0	1	0	0	0	1	0	0
BSAC_bs565	11982_4#68	BSAC	HIC	UK	22	46	-	E	E4	0	1	1	1	0	0	0	0	0	0	0	0	0	0	0	0	0	1	1	0	0
BSAC_bs566	11940_6#80	BSAC	HIC	UK	1	28	-	A-C	A-C3	0	1	0	1	0	0	1	0	0	0	0	0	0	0	1	0	1	0	0	1	0
BSAC_bs567	11982_5#1	BSAC	HIC	UK	12	36	-	A-C	A-C4	0	0	1	1	1	1	0	0	0	0	0	0	0	0	0	0	1	0	1	0	0
BSAC_bs568	11982_4#69	BSAC	HIC	UK	28	52	-	E	E4	0	0	1	1	0	0	1	0	0	0	0	0	0	0	1	0	0	0	1	0	0
BSAC_bs570	11982_4#70	BSAC	HIC	UK	28	52	-	E	E4	0	0	1	1	0	0	1	0	0	0	0	0	0	0	1	0	0	0	1	0	0
BSAC_bs573	11982_4#71	BSAC	HIC	UK	3	315	-	A-C	A-C5	0	1	0	0	0	0	0	1	0	0	0	0	1	0	0	0	0	1	0	0	1
BSAC_bs574	11982_5#93	BSAC	HIC	UK	11	403	-	E	E6	0	0	1	0	0	0	0	0	0	0	0	0	0	0	1	0	0	0	1	0	0
BSAC_bs577	11982_5#2	BSAC	HIC	UK	9	75	-	E	E3	0	0	0	1	0	0	0	0	0	0	1	1	0	0	0	0	0	0	0	1	0
BSAC_bs578	11983_2#65	BSAC	HIC	UK	12	36	-	A-C	A-C4	0	0	1	1	1	1	0	0	0	0	0	0	0	0	0	0	1	0	1	0	0
BSAC_bs580	11982_5#94	BSAC	HIC	UK	28	52	-	E	E4	0	0	1	1	0	0	1	1	0	0	0	0	0	0	1	0	0	0	1	0	0
BSAC_bs594	11982_4#72	BSAC	HIC	UK	89	101	tetM	E	E4	0	0	0	1	0	0	0	0	0	0	0	0	0	0	1	0	0	0	0	0	0
BSAC_bs595	12045_2#75	BSAC	HIC	UK	68	247	-	E	E2	0	0	1	1	0	0	1	0	0	0	0	0	0	0	1	0	0	0	1	0	0
BSAC_bs597	11983_2#66	BSAC	HIC	UK	12	36	-	A-C	A-C4	0	0	1	1	1	1	0	0	0	0	0	0	0	0	0	0	1	0	1	0	0
BSAC_bs598	11982_4#73	BSAC	HIC	UK	81	117	-	D	E6	0	0	0	1	1	0	1	0	0	0	0	0	0	0	0	0	0	0	0	0	0
BSAC_bs638	11983_2#76	BSAC	HIC	UK	5	99	-	A-C	M5	0	1	1	1	0	0	0	0	0	0	0	0	0	0	0	0	0	1	1	1	1
BSAC_bs639	11983_2#67	BSAC	HIC	UK	3	15	-	A-C	A-C5	0	1	0	0	1	1	0	0	0	0	0	0	1	0	0	0	0	0	0	1	1
BSAC_bs652	11983_2#68	BSAC	HIC	UK	6	382	-	A-C	M6	1	0	0	1	0	0	0	1	0	0	0	0	0	0	1	1	0	1	0	1	0
BSAC_bs653	11983_2#69	BSAC	HIC	UK	3	315	tetM	A-C	A-C5	0	1	0	0	0	0	0	1	0	0	0	0	1	0	0	0	0	1	0	0	1
BSAC_bs657	12045_2#76	BSAC	HIC	UK	9	125	-	E	E3	0	0	0	1	0	0	0	1	0	0	1	1	0	0	0	0	0	0	0	0	0
BSAC_bs662	11982_4#78	BSAC	HIC	UK	53	569	-	D	D4	0	0	1	0	0	0	0	0	0	0	1	1	0	0	1	0	0	0	1	0	0
BSAC_bs663	11982_5#3	BSAC	HIC	UK	53	569	tetM	D	D4	0	0	1	1	0	0	0	0	0	0	1	1	0	0	1	0	0	0	1	0	0
BSAC_bs664	11983_2#77	BSAC	HIC	UK	83	5	tetM	D	D4	0	0	0	1	0	0	0	0	0	0	0	0	0	0	1	0	0	0	0	0	0
BSAC_bs666	11982_4#77	BSAC	HIC	UK	83	5	tetM	D	D4	0	0	0	1	0	0	0	0	0	0	0	0	0	0	1	0	0	0	0	0	0
BSAC_bs669	11982_4#76	BSAC	HIC	UK	83	5	-	D	D4	0	0	0	1	0	0	0	0	0	0	0	0	0	0	1	0	0	0	0	0	0
BSAC_bs670	11983_2#71	BSAC	HIC	UK	87	62	-	E	E3	0	0	1	1	0	0	1	0	0	0	1	1	0	0	1	0	0	1	1	1	0
BSAC_bs682	11982_4#75	BSAC	HIC	UK	28	52	-	E	E4	0	0	1	1	0	0	1	1	0	0	0	0	0	0	1	0	0	0	1	0	0
BSAC_bs683	11982_4#74	BSAC	HIC	UK	3	406	-	A-C	A-C5	0	1	0	0	0	0	0	1	0	0	0	0	1	0	0	0	0	1	0	0	1
BSAC_bs687	11940_6#1	BSAC	HIC	UK	87	62	tetM	E	E3	0	0	1	1	0	0	1	0	0	0	1	1	0	0	1	0	0	1	1	1	0
BSAC_bs688	11982_4#80	BSAC	HIC	UK	43	3	-	D	D4	0	1	0	1	0	0	0	0	0	0	0	0	0	0	1	0	0	0	0	1	0
BSAC_bs689	11940_6#81	BSAC	HIC	UK	55	100	-	A-C	M55	0	1	0	0	1	1	0	0	0	1	0	0	0	0	1	0	0	0	0	0	0
BSAC_bs690	11982_4#81	BSAC	HIC	UK	28	52	-	E	E4	0	0	1	1	0	0	1	0	0	0	0	0	0	0	1	0	0	0	1	0	0
BSAC_bs691	11983_2#72	BSAC	HIC	UK	3	315	-	A-C	A-C5	0	1	1	0	0	0	0	0	0	0	0	0	1	0	0	0	0	1	1	0	1
BSAC_bs693	11982_4#82	BSAC	HIC	UK	81	117	-	D	E6	0	0	0	1	1	0	1	0	0	0	0	0	0	0	0	0	0	0	0	0	0
BSAC_bs694	11940_6#2	BSAC	HIC	UK	87	62	-	E	E3	0	0	1	1	0	0	1	0	0	0	1	1	0	0	1	0	0	1	1	1	0
BSAC_bs696	11982_5#4	BSAC	HIC	UK	4	39	-	E	E1	0	0	1	0	0	0	0	0	0	0	0	0	0	0	1	0	0	0	1	1	0
BSAC_bs698	11982_4#83	BSAC	HIC	UK	12	36	-	A-C	A-C4	0	0	0	0	1	1	0	0	0	0	0	0	0	0	0	0	1	0	0	0	0
BSAC_bs699	11940_6#82	BSAC	HIC	UK	81	117	-	D	E6	0	0	0	1	1	0	1	0	0	0	0	0	0	0	0	0	0	0	0	0	0
BSAC_bs711	12045_3#17	BSAC	HIC	UK	28	52	-	E	E4	0	0	1	1	0	0	1	1	0	0	0	0	0	0	1	0	0	0	1	0	0
BSAC_bs713	11982_5#91	BSAC	HIC	UK	87	62	tetM	E	E3	0	0	1	1	0	0	1	0	0	0	1	1	0	0	1	0	0	1	1	1	0
BSAC_bs717	11982_4#84	BSAC	HIC	UK	90	708	-	E	E2	0	0	0	1	1	0	0	0	0	0	0	0	0	0	1	0	0	0	0	0	0
BSAC_bs72	11983_2#37	BSAC	HIC	UK	78	253	-	E	E1	0	0	1	0	0	0	0	0	0	0	0	0	0	0	1	0	0	0	0	0	0
BSAC_bs73	11983_2#38	BSAC	HIC	UK	87	62	tetM	E	E3	0	0	0	1	0	0	1	0	0	0	1	1	0	0	1	0	0	0	0	0	0
BSAC_bs74	11983_2#39	BSAC	HIC	UK	43	3	tetM	D	D4	0	1	0	1	0	0	0	0	0	0	0	0	0	0	1	0	0	0	0	1	0
BSAC_bs75	11982_4#45	BSAC	HIC	UK	43	3	-	D	D4	0	1	0	1	0	0	0	0	0	0	0	0	0	0	1	0	0	0	0	1	0
BSAC_bs763	11982_4#90	BSAC	HIC	UK	12	36	-	A-C	A-C4	0	0	1	0	0	0	0	0	0	0	0	0	0	0	0	0	1	0	1	0	0
BSAC_bs764	11982_4#89	BSAC	HIC	UK	87	62	-	E	E3	0	0	1	1	0	0	1	0	0	0	1	1	0	0	1	0	0	1	1	1	0
BSAC_bs768	11982_4#88	BSAC	HIC	UK	89	101	-	E	E4	0	0	0	1	0	0	0	0	0	0	0	0	0	0	1	0	0	0	0	1	1
BSAC_bs769	11982_4#87	BSAC	HIC	UK	1	28	-	A-C	A-C3	0	1	0	1	0	0	1	0	0	0	0	0	0	0	1	0	1	0	0	1	0
BSAC_bs78	11983_2#40	BSAC	HIC	UK	75	150	-	E	E6	0	0	0	1	0	0	0	1	0	0	0	0	0	0	1	0	0	1	0	1	0
BSAC_bs79	11983_2#41	BSAC	HIC	UK	89	101	-	E	E4	0	0	0	1	0	0	0	0	0	0	0	0	0	0	1	0	0	0	0	0	0
BSAC_bs801	11982_4#86	BSAC	HIC	UK	5	99	tetM	A-C	M5	0	0	1	1	0	0	0	0	0	0	0	0	0	0	0	0	0	1	1	1	1
BSAC_bs802	11982_4#85	BSAC	HIC	UK	43	3	-	D	D4	0	1	0	1	0	0	0	0	0	0	0	0	0	0	1	0	0	0	0	1	0
BSAC_bs804	11982_4#79	BSAC	HIC	UK	101	1098	-	D	D4	0	0	0	1	0	0	1	0	0	0	0	0	0	0	1	0	0	0	0	0	0
BSAC_bs808	11982_5#5	BSAC	HIC	UK	87	62	-	E	E3	0	0	1	1	0	0	1	0	0	0	1	1	0	0	1	0	0	1	1	1	0
BSAC_bs810	11982_5#6	BSAC	HIC	UK	1	28	tetM	A-C	A-C3	0	1	0	1	0	0	1	0	0	0	0	0	0	0	1	0	1	0	0	1	0
BSAC_bs811	11982_5#7	BSAC	HIC	UK	83	5	-	D	D4	0	1	0	1	0	0	0	0	0	0	0	0	0	0	1	0	0	0	0	0	0
BSAC_bs814	11982_5#9	BSAC	HIC	UK	89	101	-	E	E4	0	0	0	1	0	0	0	0	0	0	0	0	0	0	1	0	0	0	0	0	0
BSAC_bs815	11982_5#10	BSAC	HIC	UK	82	334	tetM	E	E3	0	0	1	1	1	0	0	0	0	0	0	0	0	0	1	0	0	0	1	0	0
BSAC_bs817	11982_5#11	BSAC	HIC	UK	43	3	-	D	D4	0	1	0	1	0	0	0	0	0	0	0	0	0	0	1	0	0	0	0	1	0
BSAC_bs818	11982_5#12	BSAC	HIC	UK	101	1098	-	D	D4	0	0	0	1	0	0	1	0	0	0	0	0	0	0	1	0	0	0	0	0	0
BSAC_bs819	11982_5#13	BSAC	HIC	UK	89	101	-	E	E4	0	0	0	1	0	0	0	0	0	0	0	0	0	0	1	0	0	0	0	0	0
BSAC_bs821	11982_5#14	BSAC	HIC	UK	3	315	-	A-C	A-C5	0	1	0	0	0	0	0	1	0	0	0	0	1	0	0	0	0	1	0	0	1
BSAC_bs822	11982_5#15	BSAC	HIC	UK	1	28	-	A-C	A-C3	0	1	0	1	0	0	1	0	0	0	0	0	0	0	1	0	1	0	0	1	0
BSAC_bs826	11983_2#88	BSAC	HIC	UK	3	315	-	A-C	A-C5	0	1	0	0	0	0	0	1	0	0	0	0	1	0	0	0	0	1	0	0	1
BSAC_bs827	11982_5#16	BSAC	HIC	UK	87	62	-	E	E3	0	0	1	1	0	0	1	0	0	0	1	1	0	0	1	0	0	1	1	1	0
BSAC_bs841	11982_5#17	BSAC	HIC	UK	3	315	-	A-C	A-C5	0	1	0	0	0	0	0	1	0	0	0	0	1	0	0	0	0	1	0	0	1
BSAC_bs844	11982_5#18	BSAC	HIC	UK	87	62	-	E	E3	0	0	1	1	0	0	1	0	0	0	1	1	0	0	1	0	0	1	1	1	0
BSAC_bs845	12045_3#32	BSAC	HIC	UK	89	101	-	E	E4	0	0	1	1	0	0	0	0	0	0	0	0	0	0	1	0	0	0	1	1	0
BSAC_bs848	11982_5#19	BSAC	HIC	UK	1	28	tetM	A-C	A-C3	0	1	0	1	0	0	1	0	0	0	0	0	0	0	1	0	1	0	0	1	0
BSAC_bs886	11982_5#20	BSAC	HIC	UK	68	247	tetM	E	E2	0	0	1	1	0	0	1	0	0	0	0	0	0	0	1	0	0	0	1	0	0
BSAC_bs887	11982_5#21	BSAC	HIC	UK	83	5	-	D	D4	0	0	0	1	0	0	0	0	0	0	0	0	0	0	1	0	0	0	0	0	0
BSAC_bs889	11982_5#22	BSAC	HIC	UK	5	99	-	A-C	M5	0	0	1	1	0	0	0	0	0	0	0	0	0	0	0	0	0	1	1	1	1
BSAC_bs91	11983_2#42	BSAC	HIC	UK	12	36	tetM	A-C	A-C4	0	0	1	1	1	1	0	0	0	0	0	0	0	0	0	0	1	1	1	0	0
BSAC_bs912	12045_3#33	BSAC	HIC	UK	43	3	-	D	D4	0	1	0	1	0	0	0	0	0	0	0	0	0	0	1	0	0	0	0	1	0
BSAC_bs914	11940_6#83	BSAC	HIC	UK	6	382	-	A-C	M6	1	0	1	0	0	0	0	1	0	0	0	0	0	0	1	1	0	1	1	1	0
BSAC_bs916	11982_5#23	BSAC	HIC	UK	4	39	tetM	E	E1	0	0	1	0	0	0	0	0	0	0	0	0	0	0	1	0	0	0	1	1	0
BSAC_bs917	11982_5#24	BSAC	HIC	UK	44	178	tetM	E	E3	0	0	0	1	1	0	1	0	0	0	0	0	0	0	0	0	0	0	0	0	0
BSAC_bs921	11982_5#25	BSAC	HIC	UK	83	5	-	D	D4	0	0	0	1	0	0	0	0	0	0	0	0	0	0	1	0	0	0	0	0	0
BSAC_bs924	11982_5#26	BSAC	HIC	UK	89	101	-	E	E4	0	0	0	1	0	0	0	0	0	0	0	0	0	0	1	0	0	0	0	0	0
BSAC_bs926	11982_5#27	BSAC	HIC	UK	3	315	-	A-C	A-C5	0	1	1	0	0	0	0	0	0	0	0	0	1	0	0	0	0	0	1	0	1
BSAC_bs927	11982_5#28	BSAC	HIC	UK	1	28	-	A-C	A-C3	0	1	0	1	0	0	1	0	0	0	0	0	0	0	1	0	1	0	0	1	0
BSAC_bs929	11983_2#74	BSAC	HIC	UK	18	1087	tetM	A-C	M18	0	0	1	0	0	0	0	0	1	1	0	0	0	0	0	1	0	0	1	1	0
BSAC_bs930	11982_5#29	BSAC	HIC	UK	83	5	-	D	D4	0	0	0	1	0	0	0	0	0	0	0	0	0	0	1	0	0	0	0	0	0
BSAC_bs941	11982_5#30	BSAC	HIC	UK	12	36	-	A-C	A-C4	0	0	1	1	1	1	0	0	0	0	0	0	0	0	0	0	1	0	1	0	0
BSAC_bs945	11982_5#32	BSAC	HIC	UK	1	28	-	A-C	A-C3	0	1	1	1	0	0	1	0	0	0	0	0	0	0	1	0	1	0	1	1	0
BSAC_bs948	11982_5#33	BSAC	HIC	UK	28	52	-	E	E4	0	0	1	1	0	0	1	0	0	0	0	0	0	0	1	0	0	0	1	0	0
BSAC_bs949	11982_5#45	BSAC	HIC	UK	1	28	-	A-C	A-C3	0	1	0	1	0	0	1	0	0	0	0	0	0	0	1	0	1	0	0	1	0
BSAC_bs951	11982_5#46	BSAC	HIC	UK	101	1098	-	D	D4	0	0	0	1	0	0	1	0	0	0	0	0	0	0	1	0	0	0	0	0	0
BSAC_bs97	11983_2#44	BSAC	HIC	UK	12	36	-	A-C	A-C4	0	0	1	1	1	1	0	0	0	0	0	0	0	0	0	0	1	1	1	0	0
BSAC_bs972	11982_5#47	BSAC	HIC	UK	5	99	-	A-C	M5	0	1	1	1	0	0	0	0	0	0	0	0	0	0	0	0	0	1	1	1	1
BSAC_bs975	11983_2#90	BSAC	HIC	UK	3	315	tetM	A-C	A-C5	0	1	0	0	0	0	0	1	0	0	0	0	1	0	0	0	0	1	0	0	1
BSAC_bs976	11982_5#48	BSAC	HIC	UK	82	314	-	E	E3	0	0	1	1	0	0	0	1	0	0	0	0	0	0	1	0	0	0	1	0	0
GASEMM0001	GASEMM0001	PHE	HIC	UK	89	101	-	E	E4	0	0	0	1	0	0	0	0	0	0	0	0	0	0	1	0	0	0	0	0	0
GASEMM0002	GASEMM0002	PHE	HIC	UK	89	101	-	E	E4	0	0	0	1	0	0	0	0	0	0	0	0	1	0	1	0	1	0	0	1	0
GASEMM0003	GASEMM0003	PHE	HIC	UK	89	101	-	E	E4	0	0	0	1	0	0	0	0	0	0	0	0	0	0	1	0	0	0	0	0	0
GASEMM0004	GASEMM0004	PHE	HIC	UK	89	101	-	E	E4	0	0	0	1	0	0	0	0	0	0	0	0	0	0	1	0	0	0	0	0	0
GASEMM0005	GASEMM0005	PHE	HIC	UK	89	101	-	E	E4	0	0	0	1	0	0	0	0	0	0	0	0	0	0	1	0	0	0	0	0	0
GASEMM0006	GASEMM0006	PHE	HIC	UK	89	101	-	E	E4	0	0	0	1	0	0	0	0	0	0	0	0	0	0	1	0	0	0	0	0	0
GASEMM0007	GASEMM0007	PHE	HIC	UK	89	101	-	E	E4	0	0	1	1	0	0	0	0	0	0	0	0	0	0	1	0	0	0	1	0	0
GASEMM0008	GASEMM0008	PHE	HIC	UK	89	101	-	E	E4	0	0	1	1	0	0	0	0	0	0	0	0	0	0	1	0	0	0	1	0	0
GASEMM0009	GASEMM0009	PHE	HIC	UK	89	101	-	E	E4	0	0	1	1	0	0	0	0	0	0	0	0	0	0	1	0	0	0	1	0	0
GASEMM0010	GASEMM0010	PHE	HIC	UK	89	101	-	E	E4	0	0	1	1	0	0	0	0	0	0	0	0	0	0	1	0	0	1	1	0	0
GASEMM0012	GASEMM0012	PHE	HIC	UK	89	101	tetM	E	E4	0	0	1	1	0	0	0	1	0	0	0	0	0	0	1	0	0	0	1	0	0
GASEMM0013	GASEMM0013	PHE	HIC	UK	89	101	-	E	E4	0	0	1	1	0	0	0	0	0	0	0	0	0	0	1	0	0	0	1	0	0
GASEMM0014	GASEMM0014	PHE	HIC	UK	89	101	-	E	E4	0	0	1	1	0	0	0	0	0	0	0	0	0	0	1	0	0	0	1	0	0
GASEMM0015	GASEMM0015	PHE	HIC	UK	75	150	-	E	E6	0	0	1	1	0	0	0	1	1	0	0	0	0	0	1	0	0	0	1	1	0
GASEMM0016	GASEMM0016	PHE	HIC	UK	75	150	-	E	E6	0	0	1	1	0	0	0	0	1	1	0	0	0	0	1	0	0	0	1	1	0
GASEMM0017	GASEMM0017	PHE	HIC	UK	75	150	-	E	E6	0	0	1	1	0	0	0	1	1	0	0	0	0	0	1	0	0	0	1	1	0
GASEMM0018	GASEMM0018	PHE	HIC	UK	75	150	-	E	E6	0	0	1	1	0	0	0	1	1	0	0	0	0	0	1	0	0	0	1	1	0
GASEMM0019	GASEMM0019	PHE	HIC	UK	75	150	-	E	E6	0	0	1	1	0	0	0	1	1	0	0	0	0	0	1	0	0	0	1	1	0
GASEMM0020	GASEMM0020	PHE	HIC	UK	75	150	-	E	E6	0	0	1	1	0	0	0	0	1	1	0	0	0	0	1	0	0	0	1	1	0
GASEMM0021	GASEMM0021	PHE	HIC	UK	75	150	-	E	E6	0	0	1	1	0	0	0	1	1	0	0	0	0	0	1	0	0	0	1	1	0
GASEMM0022	GASEMM0022	PHE	HIC	UK	75	150	-	E	E6	0	0	1	1	0	0	0	0	1	1	0	0	0	0	1	0	0	0	1	1	0
GASEMM0023	GASEMM0023	PHE	HIC	UK	89	101	-	E	E4	0	0	0	1	0	0	0	0	0	0	0	0	0	0	1	0	0	0	0	0	0
GASEMM0024	GASEMM0024	PHE	HIC	UK	89	101	-	E	E4	0	0	1	1	0	0	0	0	0	0	0	0	0	0	1	0	0	0	1	0	0
GASEMM0025	GASEMM0025	PHE	HIC	UK	89	101	-	E	E4	0	0	1	1	0	0	0	0	0	0	0	0	0	0	1	0	0	0	1	0	0
GASEMM0026	GASEMM0026	PHE	HIC	UK	89	101	-	E	E4	0	0	0	1	0	0	0	0	0	0	0	0	0	0	1	0	0	0	0	0	0
GASEMM0027	GASEMM0027	PHE	HIC	UK	89	101	-	E	E4	0	0	0	1	0	0	0	0	0	0	0	0	0	0	1	0	0	0	0	0	0
GASEMM0028	GASEMM0028	PHE	HIC	UK	89	101	-	E	E4	0	0	0	1	0	0	0	0	0	0	0	0	0	0	1	0	0	0	0	0	0
GASEMM0029	GASEMM0029	PHE	HIC	UK	89	101	-	E	E4	0	0	0	1	0	0	0	0	0	0	0	0	0	0	1	0	0	0	0	0	0
GASEMM0030	GASEMM0030	PHE	HIC	UK	89	101	-	E	E4	0	0	0	1	0	0	0	0	0	0	0	0	0	0	1	0	0	0	0	0	0
GASEMM0031	GASEMM0031	PHE	HIC	UK	89	101	-	E	E4	0	0	0	1	0	0	0	0	0	0	0	0	0	0	1	0	0	0	0	0	0
GASEMM0032	GASEMM0032	PHE	HIC	UK	89	101	-	E	E4	0	0	1	1	0	0	0	0	0	0	0	0	0	0	1	0	0	0	1	0	0
GASEMM0033	GASEMM0033	PHE	HIC	UK	89	101	-	E	E4	0	0	1	1	0	0	0	0	0	0	0	0	0	0	1	0	0	0	1	0	0
GASEMM0034	GASEMM0034	PHE	HIC	UK	89	101	-	E	E4	0	0	1	1	0	0	0	0	0	0	0	0	0	0	1	0	0	0	1	0	0
GASEMM0035	GASEMM0035	PHE	HIC	UK	89	101	-	E	E4	0	0	1	1	0	0	0	0	0	0	0	0	0	0	1	0	0	0	1	0	0
GASEMM0036	GASEMM0036	PHE	HIC	UK	89	101	-	E	E4	0	0	1	1	0	0	0	0	0	0	0	0	0	0	1	0	0	0	1	0	0
GASEMM0037	GASEMM0037	PHE	HIC	UK	89	101	-	E	E4	0	0	1	1	0	0	0	0	0	0	0	0	0	0	1	0	0	0	1	0	0
GASEMM0038	GASEMM0038	PHE	HIC	UK	89	101	-	E	E4	0	0	1	1	0	0	0	0	0	0	0	0	0	0	1	0	0	0	1	0	0
GASEMM0039	GASEMM0039	PHE	HIC	UK	89	101	-	E	E4	0	0	1	1	0	0	0	0	0	0	0	0	0	0	1	0	0	0	1	0	0
GASEMM0040	GASEMM0040	PHE	HIC	UK	89	101	-	E	E4	0	0	1	1	0	0	0	0	0	0	0	0	0	0	1	0	0	0	1	0	0
GASEMM0041	GASEMM0041	PHE	HIC	UK	89	101	-	E	E4	0	0	1	1	0	0	0	0	0	0	0	0	0	0	0	0	0	0	1	0	0
GASEMM0042	GASEMM0042	PHE	HIC	UK	28	52	-	E	E4	0	0	1	1	0	0	1	1	0	0	0	0	0	0	1	0	0	0	1	0	0
GASEMM0043	GASEMM0043	PHE	HIC	UK	28	52	-	E	E4	0	0	1	1	0	0	1	1	0	0	0	0	0	0	1	0	0	0	1	0	0
GASEMM0044	GASEMM0044	PHE	HIC	UK	89	101	-	E	E4	0	0	0	1	0	0	0	0	0	0	0	0	0	0	1	0	0	0	0	0	0
GASEMM0045	GASEMM0045	PHE	HIC	UK	28	52	-	E	E4	0	0	1	1	0	0	1	1	0	0	0	0	0	0	1	0	0	0	1	0	0
GASEMM0046	GASEMM0046	PHE	HIC	UK	28	52	-	E	E4	0	0	1	1	0	0	1	1	0	0	0	0	0	0	1	0	0	0	1	0	0
GASEMM0047	GASEMM0047	PHE	HIC	UK	28	52	-	E	E4	0	0	1	1	0	0	1	1	0	0	0	0	0	0	1	0	0	0	1	0	0
GASEMM0048	GASEMM0048	PHE	HIC	UK	11	403	ant6, aph3, sat4a, ermB, tetM	E	E6	0	0	1	1	1	1	0	0	0	0	0	0	0	0	1	0	0	0	1	0	0
GASEMM0049	GASEMM0049	PHE	HIC	UK	11	403	-	E	E6	0	0	1	1	1	1	0	0	0	0	0	0	0	0	1	0	0	0	1	0	0
GASEMM0050	GASEMM0050	PHE	HIC	UK	75	150	-	E	E6	0	0	1	1	0	0	0	0	1	1	0	0	0	0	1	0	0	0	1	1	0
GASEMM0051	GASEMM0051	PHE	HIC	UK	75	150	-	E	E6	0	0	0	1	0	0	0	0	1	1	0	0	1	0	1	0	0	0	0	1	0
GASEMM0052	GASEMM0052	PHE	HIC	UK	75	788	-	E	E6	0	0	1	1	0	0	0	0	1	1	0	0	0	0	1	0	0	0	1	1	0
GASEMM0053	GASEMM0053	PHE	HIC	UK	75	788	-	E	E6	0	0	1	1	0	0	0	0	1	1	0	0	0	0	1	0	0	0	1	1	0
GASEMM0054	GASEMM0054	PHE	HIC	UK	75	788	-	E	E6	0	0	1	1	0	0	0	0	1	0	0	0	0	0	1	0	0	0	1	1	0
GASEMM0055	GASEMM0055	PHE	HIC	UK	89	101	-	E	E4	0	0	0	1	0	0	0	0	0	0	0	0	0	0	1	0	0	0	0	0	0
GASEMM0056	GASEMM0056	PHE	HIC	UK	89	101	-	E	E4	0	0	0	1	0	0	0	0	0	0	0	0	0	0	1	0	0	0	0	0	0
GASEMM0057	GASEMM0057	PHE	HIC	UK	89	101	-	E	E4	0	0	0	1	0	0	0	0	0	0	0	0	0	0	1	0	0	0	0	0	0
GASEMM0058	GASEMM0058	PHE	HIC	UK	75	788	-	E	E6	0	0	1	1	0	0	0	0	1	1	0	0	0	0	1	0	0	0	1	1	0
GASEMM0059	GASEMM0059	PHE	HIC	UK	75	788	-	E	E6	0	0	1	1	0	0	0	1	1	0	0	0	0	0	1	0	0	0	1	1	0
GASEMM0060	GASEMM0060	PHE	HIC	UK	89	101	-	E	E4	0	0	0	1	0	0	0	0	0	0	0	0	0	0	0	0	0	0	0	0	0
GASEMM0061	GASEMM0061	PHE	HIC	UK	89	101	-	E	E4	0	0	0	1	0	0	0	0	0	0	0	0	0	0	0	0	0	0	0	0	0
GASEMM0062	GASEMM0062	PHE	HIC	UK	12	36	-	A-C	A-C4	0	0	1	1	0	0	0	0	0	0	0	0	0	0	1	0	1	0	1	0	0
GASEMM0063	GASEMM0063	PHE	HIC	UK	89	101	-	E	E4	0	0	0	1	0	0	0	0	0	0	0	0	0	0	1	0	0	0	0	0	0
GASEMM0064	GASEMM0064	PHE	HIC	UK	12	36	-	A-C	A-C4	0	0	1	1	0	0	0	0	0	0	0	0	0	0	1	0	1	0	1	0	0
GASEMM0065	GASEMM0065	PHE	HIC	UK	49	371	ant6, aph3, sat4a, ermB, tetM, cat9	E	E3	0	0	1	1	0	0	0	0	1	0	0	0	0	1	0	0	0	0	1	0	0
GASEMM0066	GASEMM0066	PHE	HIC	UK	89	101	-	E	E4	0	0	1	1	0	0	0	0	0	0	0	0	0	0	1	0	0	0	1	0	0
GASEMM0067	GASEMM0067	PHE	HIC	UK	49	371	ant6, aph3, sat4a, ermB, tetM, cat9	E	E3	0	0	1	1	0	0	0	0	1	0	0	0	0	1	0	0	0	0	1	0	0
GASEMM0068	GASEMM0068	PHE	HIC	UK	49	371	ant6, aph3, sat4a, ermB, tetM, cat9	E	E3	0	0	1	1	0	0	0	0	1	0	0	0	0	1	0	0	0	0	1	0	0
GASEMM0069	GASEMM0069	PHE	HIC	UK	49	371	ant6, aph3, sat4a, ermB, tetM, cat9	E	E3	0	0	1	1	0	0	0	0	1	0	0	0	0	1	0	0	0	0	1	0	0
GASEMM0070	GASEMM0070	PHE	HIC	UK	49	371	ant6, aph3, sat4a, ermB, tetM, cat9	E	E3	0	0	1	1	0	0	0	0	1	0	0	0	0	1	0	0	0	0	1	0	0
GASEMM0071	GASEMM0071	PHE	HIC	UK	89	101	-	E	E4	0	0	0	1	0	0	0	0	0	0	0	0	0	0	1	0	0	0	0	0	0
GASEMM0072	GASEMM0072	PHE	HIC	UK	12	36	-	A-C	A-C4	0	0	0	1	1	1	0	0	0	0	0	0	1	0	1	0	1	0	0	0	0
GASEMM0073	GASEMM0073	PHE	HIC	UK	89	101	-	E	E4	0	0	0	1	0	0	0	0	0	0	0	0	0	0	1	0	0	0	0	0	0
GASEMM0074	GASEMM0074	PHE	HIC	UK	89	101	-	E	E4	0	0	0	1	0	0	0	0	0	0	0	0	0	0	1	0	0	0	0	0	0
GASEMM0075	GASEMM0075	PHE	HIC	UK	1	28	-	A-C	A-C3	0	1	0	1	0	0	1	0	0	0	0	0	0	0	1	0	1	0	0	1	0
GASEMM0076	GASEMM0076	PHE	HIC	UK	1	28	-	A-C	A-C3	0	1	0	1	0	0	1	0	0	0	0	0	0	0	1	0	1	0	0	1	0
GASEMM0077	GASEMM0077	PHE	HIC	UK	1	28	-	A-C	A-C3	0	1	0	1	0	0	1	0	0	0	0	0	0	0	1	0	1	0	0	1	0
GASEMM0078	GASEMM0078	PHE	HIC	UK	89	101	-	E	E4	0	0	1	1	0	0	0	0	0	0	0	0	0	0	1	0	0	0	1	0	0
GASEMM0079	GASEMM0079	PHE	HIC	UK	1	28	-	A-C	A-C3	0	1	0	1	0	0	1	0	0	0	0	0	0	0	1	0	1	0	0	1	0
GASEMM0080	GASEMM0080	PHE	HIC	UK	89	101	-	E	E4	0	0	0	1	0	0	0	0	0	0	0	0	0	0	1	0	0	0	0	0	0
GASEMM0081	GASEMM0081	PHE	HIC	UK	89	101	-	E	E4	0	0	1	1	0	0	0	0	0	0	0	0	0	0	1	0	0	0	1	0	0
GASEMM0082	GASEMM0082	PHE	HIC	UK	89	101	-	E	E4	0	0	1	0	0	0	0	0	0	0	0	0	0	0	1	0	0	0	1	0	0
GASEMM0083	GASEMM0083	PHE	HIC	UK	89	101	-	E	E4	0	0	0	0	0	0	0	0	0	0	0	0	0	0	0	0	0	0	0	0	0
GASEMM0084	GASEMM0084	PHE	HIC	UK	1	28	-	A-C	A-C3	0	1	0	1	0	0	1	0	0	0	0	0	0	0	1	0	1	0	0	1	0
GASEMM0085	GASEMM0085	PHE	HIC	UK	1	28	-	A-C	A-C3	0	1	0	1	0	0	1	0	0	0	0	0	0	0	1	0	1	0	0	1	0
GASEMM0086	GASEMM0086	PHE	HIC	UK	168	819	ermA, tetL, tetM	E	E2	0	0	1	1	0	0	0	0	0	0	0	0	0	0	1	0	0	0	1	0	0
GASEMM0087	GASEMM0087	PHE	HIC	UK	81	117	tetM	D	E6	0	0	0	1	1	1	0	0	0	0	0	0	0	0	0	0	0	0	0	0	0
GASEMM0088	GASEMM0088	PHE	HIC	UK	1	28	-	A-C	A-C3	0	1	0	1	0	0	1	0	0	0	0	0	0	0	1	0	1	0	0	1	0
GASEMM0089	GASEMM0089	PHE	HIC	UK	168	819	ermA, tetL, tetM	E	E2	0	0	1	1	0	0	0	0	0	0	0	0	0	0	1	0	0	0	1	0	0
GASEMM0090	GASEMM0090	PHE	HIC	UK	81	117	tetM	D	E6	0	0	0	1	1	1	0	0	0	0	0	0	0	0	0	0	0	0	0	0	0
GASEMM0091	GASEMM0091	PHE	HIC	UK	12	36	-	A-C	A-C4	0	0	1	1	1	1	0	0	0	0	0	0	1	0	1	0	1	0	1	1	0
GASEMM0092	GASEMM0092	PHE	HIC	UK	12	36	-	A-C	A-C4	0	0	1	1	1	1	0	0	0	0	0	0	1	0	1	0	1	0	1	1	0
GASEMM0093	GASEMM0093	PHE	HIC	UK	12	36	-	A-C	A-C4	0	0	1	1	1	1	0	0	0	0	0	0	1	0	1	0	1	0	1	1	0
GASEMM0094	GASEMM0094	PHE	HIC	UK	75	150	-	E	E6	0	0	1	1	0	0	0	0	1	1	0	0	0	0	0	0	0	0	1	1	0
GASEMM0095	GASEMM0095	PHE	HIC	UK	75	150	-	E	E6	0	0	1	1	0	0	0	0	1	1	0	0	0	0	1	0	0	0	1	1	0
GASEMM0097	GASEMM0097	PHE	HIC	UK	12	36	-	A-C	A-C4	0	0	1	1	1	1	0	0	0	0	0	0	1	0	1	0	1	0	1	1	0
GASEMM0098	GASEMM0098	PHE	HIC	UK	1	28	-	A-C	A-C3	0	1	0	1	0	0	1	0	0	0	0	0	0	0	1	0	1	0	0	1	0
GASEMM0099	GASEMM0099	PHE	HIC	UK	1	28	-	A-C	A-C3	0	1	0	1	0	0	1	0	0	0	0	0	0	0	1	0	1	0	0	1	0
GASEMM0100	GASEMM0100	PHE	HIC	UK	168	819	ermA, tetL, tetM	E	E2	0	0	1	1	0	0	0	0	0	0	0	0	0	0	1	0	0	0	1	0	0
GASEMM0101	GASEMM0101	PHE	HIC	UK	168	819	ermA, tetL, tetM	E	E2	0	0	1	1	0	0	0	0	0	0	0	0	0	0	1	0	0	0	1	0	0
GASEMM0102	GASEMM0102	PHE	HIC	UK	168	819	ermA, tetL, tetM	E	E2	0	0	1	1	0	0	0	0	0	0	0	0	0	0	1	0	0	0	1	0	0
GASEMM0103	GASEMM0103	PHE	HIC	UK	168	819	ermA, tetL, tetM	E	E2	0	0	1	1	0	0	0	0	0	0	0	0	0	0	1	0	0	0	1	0	0
GASEMM0104	GASEMM0104	PHE	HIC	UK	168	819	ermA, tetL, tetM	E	E2	0	0	1	1	0	0	0	0	0	0	0	0	0	0	1	0	0	0	1	0	0
GASEMM0105	GASEMM0105	PHE	HIC	UK	168	819	ermA, tetL, tetM	E	E2	0	0	1	1	0	0	0	0	0	0	0	0	0	0	1	0	0	0	1	0	0
GASEMM0106	GASEMM0106	PHE	HIC	UK	168	819	ermA, tetL, tetM	E	E2	0	0	1	1	0	0	0	0	0	0	0	0	0	0	1	0	0	0	1	0	0
GASEMM0107	GASEMM0107	PHE	HIC	UK	168	819	ermA, tetL, tetM	E	E2	0	0	1	1	0	0	0	0	0	0	0	0	0	0	1	0	0	0	1	0	0
GASEMM0108	GASEMM0108	PHE	HIC	UK	168	819	ermA, tetL, tetM	E	E2	0	0	1	1	0	0	0	0	0	0	0	0	0	0	1	0	0	0	1	0	0
GASEMM0109	GASEMM0109	PHE	HIC	UK	1	28	-	A-C	A-C3	0	1	0	1	0	0	1	0	0	0	0	0	0	0	1	0	1	0	0	1	0
GASEMM0110	GASEMM0110	PHE	HIC	UK	1	28	-	A-C	A-C3	0	0	0	1	0	0	0	0	0	0	0	0	0	0	1	0	1	0	0	1	0
GASEMM0111	GASEMM0111	PHE	HIC	UK	1	28	-	A-C	A-C3	0	1	1	1	0	0	1	0	0	0	0	0	0	0	1	0	1	0	1	1	0
GASEMM0112	GASEMM0112	PHE	HIC	UK	1	28	-	A-C	A-C3	0	1	0	1	0	0	1	0	0	0	0	0	0	0	1	0	1	0	0	1	0
GASEMM0113	GASEMM0113	PHE	HIC	UK	168	819	ermA, tetL, tetM	E	E2	0	0	1	1	0	0	0	0	0	0	0	0	0	0	1	0	0	0	1	0	0
GASEMM0114	GASEMM0114	PHE	HIC	UK	168	819	ermA, tetL, tetM	E	E2	0	0	1	1	0	0	0	0	0	0	0	0	0	0	1	0	0	0	1	0	0
GASEMM0115	GASEMM0115	PHE	HIC	UK	168	819	ermA, tetL, tetM	E	E2	0	0	1	1	0	0	0	0	0	0	0	0	0	0	1	0	0	0	1	0	0
GASEMM0116	GASEMM0116	PHE	HIC	UK	1	28	-	A-C	A-C3	0	1	0	1	0	0	1	0	0	0	0	0	0	0	1	0	1	0	0	1	0
GASEMM0117	GASEMM0117	PHE	HIC	UK	1	28	-	A-C	A-C3	0	1	0	1	0	0	1	0	0	0	0	0	0	0	1	0	1	0	0	1	0
GASEMM0118	GASEMM0118	PHE	HIC	UK	1	28	-	A-C	A-C3	0	1	0	1	0	0	1	0	0	0	0	0	0	0	1	0	1	0	0	1	0
GASEMM0119	GASEMM0119	PHE	HIC	UK	12	36	-	A-C	A-C4	0	0	1	1	1	1	0	0	0	0	0	0	1	0	1	0	0	0	1	1	0
GASEMM0120	GASEMM0120	PHE	HIC	UK	12	36	-	A-C	A-C4	0	0	1	1	1	1	0	0	0	0	0	0	1	0	1	0	0	0	1	1	0
GASEMM0121	GASEMM0121	PHE	HIC	UK	12	36	-	A-C	A-C4	0	0	1	1	1	1	0	0	0	0	0	0	1	0	1	0	1	0	1	0	0
GASEMM0122	GASEMM0122	PHE	HIC	UK	12	36	-	A-C	A-C4	0	0	1	1	1	1	0	0	0	0	0	0	1	0	1	0	0	0	1	1	0
GASEMM0123	GASEMM0123	PHE	HIC	UK	12	36	-	A-C	A-C4	0	1	1	1	1	1	0	0	0	0	0	0	1	0	1	0	1	0	1	0	0
GASEMM0124	GASEMM0124	PHE	HIC	UK	12	36	-	A-C	A-C4	0	1	1	1	1	1	0	0	0	0	0	0	1	0	1	0	1	0	1	0	0
GASEMM0125	GASEMM0125	PHE	HIC	UK	168	819	ermA, tetL, tetM	E	E2	0	0	1	1	0	0	0	0	0	0	0	0	0	0	1	0	0	0	1	0	0
GASEMM0126	GASEMM0126	PHE	HIC	UK	168	819	ermA, tetL, tetM	E	E2	0	0	1	1	0	0	0	0	0	0	0	0	0	0	1	0	0	0	1	0	0
GASEMM0127	GASEMM0127	PHE	HIC	UK	168	819	ermA, tetL, tetM	E	E2	0	0	1	1	0	0	0	0	0	0	0	0	0	0	1	0	0	0	1	0	0
GASEMM0128	GASEMM0128	PHE	HIC	UK	1	28	-	A-C	A-C3	0	1	0	1	0	0	1	0	0	0	0	0	0	0	1	0	1	0	0	1	0
GASEMM0129	GASEMM0129	PHE	HIC	UK	1	28	-	A-C	A-C3	0	1	0	1	0	0	0	0	0	0	0	0	0	0	1	0	1	0	0	1	0
GASEMM0130	GASEMM0130	PHE	HIC	UK	1	28	-	A-C	A-C3	0	1	0	1	0	0	1	0	0	0	0	0	0	0	1	0	1	0	0	1	0
GASEMM0131	GASEMM0131	PHE	HIC	UK	1	28	-	A-C	A-C3	0	1	0	1	0	0	1	0	0	0	0	0	0	0	1	0	1	0	0	1	0
GASEMM0132	GASEMM0132	PHE	HIC	UK	1	28	-	A-C	A-C3	0	1	0	1	0	0	1	0	0	0	0	0	0	0	1	0	1	0	0	1	0
GASEMM0133	GASEMM0133	PHE	HIC	UK	1	28	-	A-C	A-C3	0	1	1	1	0	0	0	0	0	0	0	0	0	0	1	0	1	0	1	1	0
GASEMM0134	GASEMM0134	PHE	HIC	UK	77	63	tetO	E	E4	0	0	1	0	0	0	0	0	0	0	1	1	0	0	1	0	1	0	1	0	0
GASEMM0135	GASEMM0135	PHE	HIC	UK	77	63	tetO	E	E4	0	0	1	0	0	0	0	0	0	0	1	1	0	0	1	0	1	0	1	0	0
GASEMM0136	GASEMM0136	PHE	HIC	UK	1	28	-	A-C	A-C3	0	1	1	1	0	0	1	0	0	0	0	0	0	0	1	0	1	0	1	1	0
GASEMM0137	GASEMM0137	PHE	HIC	UK	4	39	-	E	E1	0	0	1	0	0	0	0	0	0	0	0	0	1	0	1	0	0	0	1	1	0
GASEMM0138	GASEMM0138	PHE	HIC	UK	4	39	-	E	E1	0	0	1	0	0	0	0	0	0	0	0	0	1	0	1	0	0	0	1	1	0
GASEMM0139	GASEMM0139	PHE	HIC	UK	1	28	-	A-C	A-C3	0	1	0	1	0	0	1	0	0	0	0	0	0	0	1	0	1	0	0	1	0
GASEMM0140	GASEMM0140	PHE	HIC	UK	1	28	-	A-C	A-C3	0	1	1	1	0	0	1	0	0	0	0	0	0	0	1	0	1	0	1	1	0
GASEMM0141	GASEMM0141	PHE	HIC	UK	88	919	-	E	E4	0	0	0	1	1	1	0	0	0	0	0	0	0	0	1	0	0	0	0	0	0
GASEMM0142	GASEMM0142	PHE	HIC	UK	89	101	-	E	E4	0	0	0	1	0	0	0	0	0	0	0	0	0	0	1	0	0	0	0	0	0
GASEMM0143	GASEMM0143	PHE	HIC	UK	89	101	-	E	E4	0	0	0	1	0	0	0	0	0	0	0	0	0	0	1	0	0	0	0	0	0
GASEMM0144	GASEMM0144	PHE	HIC	UK	89	101	-	E	E4	0	0	0	1	0	0	0	0	0	0	0	0	0	0	1	0	0	0	0	0	0
GASEMM0145	GASEMM0145	PHE	HIC	UK	88	919	-	E	E4	0	0	0	1	1	1	0	0	0	0	0	0	0	0	1	0	0	0	0	0	0
GASEMM0146	GASEMM0146	PHE	HIC	UK	89	101	-	E	E4	0	0	0	1	0	0	0	0	0	0	0	0	0	0	1	0	0	0	0	0	0
GASEMM0147	GASEMM0147	PHE	HIC	UK	12	36	-	A-C	A-C4	0	0	1	1	1	1	0	0	0	0	0	0	1	0	1	0	0	0	1	1	0
GASEMM0148	GASEMM0148	PHE	HIC	UK	12	36	-	A-C	A-C4	0	0	1	1	1	1	0	0	0	0	0	0	1	0	1	0	0	0	1	1	0
GASEMM0149	GASEMM0149	PHE	HIC	UK	12	36	-	A-C	A-C4	0	0	1	1	1	1	0	0	0	0	0	0	0	0	1	0	1	0	1	0	0
GASEMM0150	GASEMM0150	PHE	HIC	UK	89	101	-	E	E4	0	0	0	1	0	0	0	0	0	0	0	0	0	0	1	0	0	0	0	0	0
GASEMM0151	GASEMM0151	PHE	HIC	UK	89	101	-	E	E4	0	0	0	1	0	0	0	0	0	0	0	0	0	0	0	0	0	0	0	0	0
GASEMM0152	GASEMM0152	PHE	HIC	UK	12	36	-	A-C	A-C4	0	0	1	1	1	1	0	0	0	0	0	0	0	0	1	0	1	0	1	0	0
GASEMM0153	GASEMM0153	PHE	HIC	UK	89	101	-	E	E4	0	0	0	1	0	0	0	0	0	0	0	0	0	0	1	0	0	0	0	0	0
GASEMM0154	GASEMM0154	PHE	HIC	UK	89	101	-	E	E4	0	0	0	1	0	0	0	0	0	0	0	0	0	0	1	0	0	0	0	0	0
GASEMM0155	GASEMM0155	PHE	HIC	UK	89	101	-	E	E4	0	0	0	1	0	0	0	0	0	0	0	0	0	0	1	0	0	0	0	0	0
GASEMM0156	GASEMM0156	PHE	HIC	UK	89	101	-	E	E4	0	0	0	1	0	0	0	0	0	0	0	0	0	0	1	0	0	0	0	0	0
GASEMM0157	GASEMM0157	PHE	HIC	UK	12	36	-	A-C	A-C4	0	0	0	1	1	1	0	0	0	0	0	0	1	0	1	0	1	0	0	0	0
GASEMM0158	GASEMM0158	PHE	HIC	UK	12	36	-	A-C	A-C4	0	0	1	1	1	1	0	0	0	0	0	0	0	0	1	0	1	0	1	0	0
GASEMM0159	GASEMM0159	PHE	HIC	UK	1	28	-	A-C	A-C3	0	1	0	1	0	0	1	0	0	0	0	0	0	0	1	0	1	0	0	1	0
GASEMM0160	GASEMM0160	PHE	HIC	UK	1	28	-	A-C	A-C3	0	1	0	1	0	0	1	0	0	0	0	0	0	0	1	0	1	0	0	1	0
GASEMM0161	GASEMM0161	PHE	HIC	UK	28	458	-	E	E4	0	0	1	1	0	0	1	0	0	0	0	0	0	0	1	0	0	0	1	0	0
GASEMM0162	GASEMM0162	PHE	HIC	UK	28	52	-	E	E4	0	0	1	1	0	0	1	0	0	0	0	0	0	0	1	0	0	0	1	0	0
GASEMM0163	GASEMM0163	PHE	HIC	UK	28	52	-	E	E4	0	0	1	1	0	0	1	0	0	0	0	0	0	0	1	0	0	0	1	0	0
GASEMM0164	GASEMM0164	PHE	HIC	UK	1	28	-	A-C	A-C3	0	1	0	1	0	0	1	0	0	0	0	0	0	0	1	0	1	0	0	1	0
GASEMM0165	GASEMM0165	PHE	HIC	UK	2	55	-	E	E4	0	0	1	1	0	0	0	0	0	0	0	0	0	0	0	0	0	0	1	1	0
GASEMM0166	GASEMM0166	PHE	HIC	UK	89	101	-	E	E4	0	0	1	1	0	0	0	0	0	0	0	0	0	0	1	0	0	1	1	0	0
GASEMM0167	GASEMM0167	PHE	HIC	UK	89	101	-	E	E4	0	0	1	1	0	0	0	0	0	0	0	0	0	0	1	0	0	1	1	0	0
GASEMM0168	GASEMM0168	PHE	HIC	UK	89	101	-	E	E4	0	0	1	1	0	0	0	0	0	0	0	0	0	0	1	0	0	1	1	0	0
GASEMM0169	GASEMM0169	PHE	HIC	UK	89	101	-	E	E4	0	0	1	1	0	0	0	0	0	0	0	0	0	0	1	0	0	1	1	0	0
GASEMM0173	GASEMM0173	PHE	HIC	UK	1	28	-	A-C	A-C3	0	1	0	1	0	0	1	0	0	0	0	0	0	0	1	0	1	0	0	1	0
GASEMM0174	GASEMM0174	PHE	HIC	UK	1	28	-	A-C	A-C3	0	1	0	1	0	0	1	0	0	0	0	0	0	0	0	0	1	0	0	1	0
GASEMM0175	GASEMM0175	PHE	HIC	UK	3	15	-	A-C	A-C5	0	1	1	1	0	0	0	1	0	0	0	0	0	0	1	0	0	1	1	1	1
GASEMM0176	GASEMM0176	PHE	HIC	UK	1	28	-	A-C	A-C3	0	1	0	1	0	0	1	0	0	0	0	0	0	0	1	0	1	0	0	1	0
GASEMM0177	GASEMM0177	PHE	HIC	UK	1	28	-	A-C	A-C3	0	1	0	1	0	0	1	0	0	0	0	0	0	0	1	0	1	0	0	1	0
GASEMM0178	GASEMM0178	PHE	HIC	UK	1	28	-	A-C	A-C3	0	1	0	1	0	0	1	0	0	0	0	0	0	0	1	0	1	0	0	1	0
GASEMM0179	GASEMM0179	PHE	HIC	UK	1	28	-	A-C	A-C3	0	1	0	1	0	0	0	0	0	0	0	0	0	0	1	0	1	0	0	1	0
GASEMM0180	GASEMM0180	PHE	HIC	UK	3	15	-	A-C	A-C5	0	1	1	1	0	0	0	1	0	0	0	0	0	0	1	0	0	1	1	1	1
GASEMM0181	GASEMM0181	PHE	HIC	UK	108	1088	tetM	D	D4	0	0	0	1	0	0	1	0	0	0	0	0	1	0	1	0	0	0	0	1	0
GASEMM0182	GASEMM0182	PHE	HIC	UK	108	1088	tetM	D	D4	0	0	0	1	0	0	1	0	0	0	0	0	1	0	1	0	0	0	0	1	0
GASEMM0183	GASEMM0183	PHE	HIC	UK	108	1088	tetM	D	D4	0	0	0	1	0	0	1	0	0	0	0	0	1	0	1	0	0	0	0	1	0
GASEMM0184	GASEMM0184	PHE	HIC	UK	108	1088	tetM	D	D4	0	0	0	1	0	0	1	0	0	0	0	0	1	0	1	0	0	0	0	1	0
GASEMM0185	GASEMM0185	PHE	HIC	UK	108	1088	tetM	D	D4	0	0	0	1	0	0	1	0	0	0	0	0	1	0	1	0	0	0	0	1	0
GASEMM0186	GASEMM0186	PHE	HIC	UK	1	28	-	A-C	A-C3	0	1	0	1	0	0	1	0	0	0	0	0	0	0	1	0	1	0	0	1	0
GASEMM0187	GASEMM0187	PHE	HIC	UK	1	28	-	A-C	A-C3	0	1	0	1	0	0	1	0	0	0	0	0	0	0	1	0	1	0	0	0	0
GASEMM0188	GASEMM0188	PHE	HIC	UK	87	62	-	E	E3	0	0	1	1	0	0	1	0	0	0	1	1	1	0	1	0	0	1	1	1	0
GASEMM0189	GASEMM0189	PHE	HIC	UK	87	62	-	E	E3	0	0	0	0	0	0	0	0	0	0	0	0	0	0	0	0	0	0	0	0	0
GASEMM0190	GASEMM0190	PHE	HIC	UK	108	1088	tetM	D	D4	0	0	0	1	0	0	1	0	0	0	0	0	1	0	1	0	0	0	0	1	0
GASEMM0191	GASEMM0191	PHE	HIC	UK	108	1088	tetM	D	D4	0	0	0	1	0	0	1	0	0	0	0	0	1	0	1	0	0	0	0	1	0
GASEMM0192	GASEMM0192	PHE	HIC	UK	4	39	-	E	E1	0	0	1	0	0	0	0	0	0	0	0	0	1	0	1	0	0	0	1	1	0
GASEMM0193	GASEMM0193	PHE	HIC	UK	4	39	-	E	E1	0	0	1	0	0	0	0	0	0	0	0	0	1	0	1	0	0	0	1	0	0
GASEMM0194	GASEMM0194	PHE	HIC	UK	4	39	-	E	E1	0	0	1	0	0	0	0	0	0	0	0	0	1	0	1	0	0	0	1	1	0
GASEMM0195	GASEMM0195	PHE	HIC	UK	4	39	-	E	E1	0	0	1	0	0	0	0	0	0	0	0	0	1	0	1	0	0	0	1	0	0
GASEMM0196	GASEMM0196	PHE	HIC	UK	4	39	-	E	E1	0	0	1	0	0	0	0	0	0	0	0	0	1	0	1	0	0	0	1	0	0
GASEMM0197	GASEMM0197	PHE	HIC	UK	4	39	-	E	E1	0	0	1	0	0	0	0	0	0	0	0	0	1	0	1	0	0	0	1	1	0
GASEMM0198	GASEMM0198	PHE	HIC	UK	4	39	-	E	E1	0	0	1	0	0	0	0	0	0	0	0	0	1	0	1	0	0	0	1	1	0
GASEMM0199	GASEMM0199	PHE	HIC	UK	1	28	-	A-C	A-C3	0	1	0	1	0	0	1	0	0	0	0	0	0	0	1	0	1	0	0	1	0
GASEMM0200	GASEMM0200	PHE	HIC	UK	1	28	-	A-C	A-C3	0	1	0	1	0	0	1	0	0	0	0	0	0	0	1	0	1	0	0	1	0
GASEMM0201	GASEMM0201	PHE	HIC	UK	88	NOVEL_allele	tetL, tetM	E	E4	0	0	0	1	0	0	0	0	0	0	0	0	0	0	1	0	0	0	0	0	0
GASEMM0202	GASEMM0202	PHE	HIC	UK	75	150	-	E	E6	0	0	1	1	0	0	0	1	1	0	0	0	0	0	1	0	0	0	1	1	0
GASEMM0203	GASEMM0203	PHE	HIC	UK	1	28	-	A-C	A-C3	0	1	0	1	0	0	1	0	0	0	0	0	0	0	1	0	1	0	0	1	0
GASEMM0204	GASEMM0204	PHE	HIC	UK	1	28	-	A-C	A-C3	0	1	0	1	0	0	1	0	0	0	0	0	0	0	1	0	1	0	0	1	0
GASEMM0205	GASEMM0205	PHE	HIC	UK	5	99	tetM	A-C	M5	0	0	1	0	0	0	0	0	0	0	0	0	0	0	1	0	0	1	1	1	1
GASEMM0206	GASEMM0206	PHE	HIC	UK	1	28	-	A-C	A-C3	0	1	0	1	0	0	1	0	0	0	0	0	0	0	1	0	1	0	0	1	0
GASEMM0207	GASEMM0207	PHE	HIC	UK	1	28	-	A-C	A-C3	0	1	0	1	0	0	1	0	0	0	0	0	0	0	1	0	1	0	0	1	0
GASEMM0208	GASEMM0208	PHE	HIC	UK	1	28	-	A-C	A-C3	0	0	0	1	0	0	1	0	0	0	0	0	0	0	1	0	1	0	0	1	0
GASEMM0209	GASEMM0209	PHE	HIC	UK	1	28	-	A-C	A-C3	0	0	0	1	0	0	0	0	0	0	0	0	0	0	0	0	1	0	0	1	0
GASEMM0210	GASEMM0210	PHE	HIC	UK	1	28	-	A-C	A-C3	0	1	0	1	0	0	1	0	0	0	0	0	0	0	1	0	1	0	0	1	0
GASEMM0211	GASEMM0211	PHE	HIC	UK	5	99	tetM	A-C	M5	0	0	1	0	0	0	0	0	0	0	0	0	0	0	1	0	0	1	1	1	1
GASEMM0212	GASEMM0212	PHE	HIC	UK	2	55	-	E	E4	0	0	1	1	0	0	0	0	1	1	0	0	0	0	0	0	0	0	1	1	0
GASEMM0213	GASEMM0213	PHE	HIC	UK	12	36	-	A-C	A-C4	0	0	1	1	0	0	0	1	0	0	0	0	1	0	1	0	1	0	1	0	0
GASEMM0214	GASEMM0214	PHE	HIC	UK	12	36	-	A-C	A-C4	0	0	0	1	1	1	0	0	0	0	0	0	1	0	1	0	1	0	0	0	0
GASEMM0215	GASEMM0215	PHE	HIC	UK	4	39	-	E	E1	0	0	1	0	0	0	0	0	0	0	0	0	1	0	1	0	0	0	1	1	0
GASEMM0216	GASEMM0216	PHE	HIC	UK	1	28	-	A-C	A-C3	0	1	0	1	0	0	1	0	0	0	0	0	0	0	1	0	1	0	0	1	0
GASEMM0217	GASEMM0217	PHE	HIC	UK	4	39	-	E	E1	0	0	1	0	0	0	0	0	0	0	0	0	1	0	1	0	0	0	1	1	0
GASEMM0218	GASEMM0218	PHE	HIC	UK	12	36	-	A-C	A-C4	0	0	0	1	1	1	0	0	0	0	0	0	1	0	1	0	1	0	0	0	0
GASEMM0219	GASEMM0219	PHE	HIC	UK	1	28	-	A-C	A-C3	0	1	0	1	0	0	1	0	0	0	0	0	0	0	1	0	1	0	0	1	0
GASEMM0220	GASEMM0220	PHE	HIC	UK	75	150	-	E	E6	0	0	1	1	0	0	0	0	1	0	0	0	0	0	1	0	0	0	1	1	0
GASEMM0221	GASEMM0221	PHE	HIC	UK	81	624	-	D	E6	0	0	0	1	1	0	0	0	0	0	0	0	0	0	0	0	1	0	0	0	0
GASEMM0222	GASEMM0222	PHE	HIC	UK	4	39	-	E	E1	0	0	1	0	0	0	0	0	0	0	0	0	1	0	1	0	0	0	1	0	0
GASEMM0223	GASEMM0223	PHE	HIC	UK	3	15	-	A-C	A-C5	0	1	0	1	0	0	0	0	0	0	0	0	0	0	1	0	0	1	0	0	1
GASEMM0224	GASEMM0224	PHE	HIC	UK	3	15	-	A-C	A-C5	0	1	0	1	0	0	0	1	0	0	0	0	0	0	1	0	0	1	0	0	1
[truncated: 3,353 more rows]
